# Supplementary material for: Proinflammatory and cytotoxic CD38+HLA-DR+ effector memory CD8+ T cells are peripherally expanded in human cardiac allograft vasculopathy
Source: Am J Transplant. Author manuscript; Available in PMC 2026 Jan 7. (PMC12769763; doi:10.1016/j.ajt.2025.10.015)
Supplement: supp4 [file NIHMS2123269-supplement-supp4.xlsx]

## Sheet: clinical characteristics
Sample ID	Disease group	Age	Femal sex	Race	BMI	Years post HTx	Dual organ transplant	ICM as HTx indication	DSA history	ACR history	AMR history	CMV viremia history	LVEF	eGFR	Glycated A1c	Diabetes	Hypertension	Calcinurin inhibitor	Mycophenolate Mofetil	Predonisone	mTOR inhibitor	Statin	Aspirin	Calcium blocker	ACE or ARB	Beta blocker	Death	Re-HTx
CAV1	CAV	25	0	White	19.7	2.2	0	0	1	1	1	1	61	19	5.2	0	0	1	0	1	0	1	1	0	0	0	1	0
CAV2	CAV	50	0	Hispanic	40.2	3.9	0	0	1	0	0	0	57	61	5.8	1	1	1	0	0	1	1	1	0	0	0	0	1
CAV3	CAV	52	0	Asian	25.4	1.2	0	0	0	0	0	0	68	57	5.3	0	0	1	1	0	0	1	1	0	0	0	0	0
CAV4	CAV	68	1	Asian	18.1	4.4	0	0	0	0	0	0	60	96	6.6	1	0	1	0	0	1	0	1	0	1	0	0	0
CAV5	CAV	29	0	Hispanic	21.6	4.7	1	0	1	0	0	0	61	105	5.8	0	1	1	0	1	1	1	1	0	0	1	0	0
CAV6	CAV	68	0	Others	26.9	2.2	0	1	1	1	1	1	49	6	5.2	1	1	1	0	0	1	1	1	1	0	0	0	0
CAV7	CAV	45	0	Asian	24.1	18.4	0	0	1	1	0	0	54	49	5.3	0	1	1	1	0	0	1	0	0	1	1	0	1
CAV8	CAV	76	0	Black	21.2	5.9	0	0	0	0	0	1	54	85	5.4	0	1	1	0	0	1	1	1	1	0	0	0	0
CAV9	CAV	56	0	Hispanic	24.8	2.3	0	1	0	1	0	1	40	21	7.2	1	1	1	0	1	1	1	0	0	0	1	0	0
CAV10	CAV	70	0	White	18.1	6	0	0	1	0	1	1	58	79	9.4	1	1	1	1	1	1	1	1	0	0	0	0	0
CAV11	CAV	74	0	Black	22.6	5.6	0	0	0	0	0	0	54	28	6.1	1	1	1	0	0	1	1	0	1	0	0	1	0
Normal1	Normal HTx	55	0	Black	31.5	1.1	0	0	0	0	1	1	65	31	6.4	1	1	1	0	0	1	1	1	0	0	0	0	0
Normal2	Normal HTx	69	0	Asian	24.1	6.2	0	0	0	1	0	1	64	66	8.2	1	1	1	0	0	1	1	1	0	1	0	0	0
Normal3	Normal HTx	74	0	White	32.6	7	0	0	1	0	0	0	65	60	5.8	0	1	1	0	0	1	1	1	0	1	0	0	0
Normal4	Normal HTx	47	1	Asian	19.5	9.6	0	0	0	0	0	1	62	82	6.1	0	0	1	1	0	0	1	1	0	0	0	0	0
Normal5	Normal HTx	27	1	White	22.2	7.9	0	0	0	0	0	0	59	85	4.8	0	0	1	0	0	1	1	1	0	0	0	0	0
Normal6	Normal HTx	64	0	Hispanic	29.4	6.2	0	0	0	1	0	0	60	64	5.9	0	1	1	0	0	1	1	1	0	1	0	0	0
Normal7	Normal HTx	67	0	Hispanic	28.1	3.1	0	1	0	0	0	0	60	54	7.8	1	1	1	0	0	1	1	1	0	1	0	0	0
Normal8	Normal HTx	72	0	White	24.7	1.5	0	0	1	0	0	1	75	31	5.9	1	1	1	0	1	1	1	1	0	0	0	0	0
Normal9	Normal HTx	65	0	Black	21.9	11.9	1	0	0	0	0	0	56	67	5.5	1	1	1	0	1	0	0	0	1	1	0	0	0
Normal10	Normal HTx	39	1	White	36.8	8.1	0	0	1	0	0	0	59	83	6.1	0	0	1	0	0	1	1	1	0	0	0	0	0
Normal11	Normal HTx	60	0	Others	23.1	2.1	0	0	0	0	0	0	64	63	5.3	1	1	1	0	0	1	1	1	1	1	0	0	0
Normal12	Normal HTx	23	0	Hispanic	26.5	1.5	0	0	0	0	0	0	57	117	5.8	0	1	1	0	0	1	1	1	1	0	0	0	0
HC1	Normal donor	40	0
HC2	Normal donor	41	0
HC3	Normal donor	38	0
HC4	Normal donor	23	0
HC5	Normal donor	46	0
HC6	Normal donor	22	1
HC7	Normal donor	57	1
HC8	Normal donor	70	1
HC9	Normal donor	62	0
HC10	Normal donor	65	1
HC11	Normal donor	54	0

## Sheet: major cell type counts
Sample ID	CD45+ cell	B	Classical monocyte	Intermediate monocyte	Nonclassical monocyte	Dendritic cell	Natural killer	T	CD8 T	CD4 T
CAV1	186692	21160	61960	7849	1696	5162	47137	27797	21367	3379
CAV2	500574	16258	153718	13844	7111	14478	126000	152909	69566	79754
CAV3	345035	50581	91075	7673	3029	21018	45818	108447	46741	49262
CAV4	713703	67848	35546	4082	32701	6746	173445	374648	115249	222525
CAV5	293740	17843	53217	330	400	13445	7832	170046	129232	23688
CAV6	755554	11801	39133	13941	11763	1414	58188	589067	273695	281255
CAV7	688386	18930	54746	3025	5707	8074	76830	491953	173514	230467
CAV8	457117	73077	19486	2790	6710	10031	86249	231015	91896	124007
CAV9	603686	42893	50372	7432	8807	16384	101081	360977	86570	261726
CAV10	775441	2768	72183	6148	6997	5763	122568	530801	219138	275084
CAV11	751579	44471	109775	7035	18513	35522	128468	386956	94608	231426
Normal1	609246	29118	152854	13603	68890	24130	139915	148028	99866	37485
Normal2	484133	24126	28241	6142	10534	5266	54965	343276	172389	160316
Normal3	801805	27157	54070	2142	13463	22579	270484	393875	232916	142840
Normal4	612460	75151	107503	4405	24973	13701	77628	237135	145583	36328
Normal5	596160	31347	24087	1906	6876	6755	72408	432329	165365	243621
Normal6	610974	141797	36502	4248	9118	7013	84283	300242	104002	184489
Normal7	670267	28132	153926	3078	5943	33546	227479	183102	74182	100129
Normal8	553752	16582	72370	5068	5318	14367	69398	347192	196457	126401
Normal9	822425	14528	21193	4175	6287	6797	30313	693358	352972	305001
Normal10	702216	69802	21237	1627	3117	3234	80506	505020	154840	334762
Normal11	471478	42907	98496	15372	12647	19100	60069	179374	75592	92613
Normal12	309413	30046	41394	5829	21516	12341	51985	123184	54555	55456
HC1	790914	51160	37830	3042	4227	6431	110941	558974	222653	294693
HC2	607265	50254	19284	2566	2522	5445	44717	468568	158951	280906
HC3	238486	19690	14693	1192	4943	6882	56590	126215	55728	41616
HC4	410954	25333	23407	1432	4380	3436	64980	282806	89281	167193
HC5	563946	65931	40645	2861	4555	6263	59067	360185	82442	244644
HC6	408875	63963	30053	1916	2754	3686	34846	264775	89157	148341
HC7	605099	26657	74718	6285	17197	13511	79834	358561	80421	253797
HC8	626931	48312	82204	3959	2251	7935	89703	363117	23441	333903
HC9	474848	22959	4106	1212	7576	3680	127126	291519	97570	176675
HC10	532208	70831	7016	1245	3763	4538	136377	278789	42876	227549
HC11	473873	38557	22027	2229	6773	5787	67232	311259	104967	188466

## Sheet: CD8T cell counts
Sample ID	Total CD8 T	CD161++ (C6)	CCR7+CD27+ (C3)	CCR7-CD27+	CCR7-CD27-	CCR7-CD27+CD38-HLADR- (C7)	CCR7-CD27+CD38-HLADR+ (C2)	CCR7-CD27+CD38+HLADR+ (C4)	CCR7-CD27-CD56- (C1)	CCR7-CD27-CD56+ (C5)	CCR7-CD27-CD38+HLADR+
CAV1	21367	83	1540	3490	15723	1439	319	698	7584	7724	4237
CAV2	69566	225	3629	12012	52899	2478	809	7238	46392	5554	11654
CAV3	46741	377	5655	10466	29009	1562	902	4590	26403	2179	8850
CAV4	115249	6382	15273	43083	49447	18911	20026	3053	42220	5890	7702
CAV5	129232	135	16326	31838	78280	9955	14883	6072	68285	7447	24849
CAV6	273695	4120	39890	95234	132401	59810	22506	6687	89879	38332	8137
CAV7	173514	16064	30751	41689	84350	4946	14335	19467	44385	38206	53981
CAV8	91896	2294	16336	9149	57414	2860	1287	2167	40942	12116	4044
CAV9	86570	2053	34703	20058	28503	14214	4021	858	22443	5043	2421
CAV10	219138	4638	20151	63389	128941	23354	22577	15570	52373	73376	27785
CAV11	94608	2180	20999	20990	47555	12610	3814	2771	27943	17628	4931
Normal1	99866	114	10846	20793	67355	11190	6788	1607	52930	12498	11966
Normal2	172389	2976	33867	16810	111563	7440	3276	3464	103213	6546	29360
Normal3	232916	3540	21354	102054	105312	68842	16081	8752	101282	3124	7138
Normal4	145583	1993	18263	34053	88104	13339	9934	7729	54269	30967	22094
Normal5	165365	15074	41834	22001	84988	15356	3555	1082	46465	35204	3560
Normal6	104002	1211	18351	16827	66785	11470	3429	1272	61826	3385	3831
Normal7	74182	393	12212	10518	49863	5340	2313	2196	37527	10298	12151
Normal8	196457	2486	20129	42741	129335	25236	13856	2792	94791	31682	13512
Normal9	352972	599	95009	46963	202805	34863	8282	2006	105179	91488	18074
Normal10	154840	10612	58551	27157	57810	20659	2383	1383	28144	27465	4359
Normal11	75592	746	6526	14092	52978	10409	2337	749	26087	24646	1117
Normal12	54555	1479	28079	12361	11956	4430	1722	2173	9166	2503	2678
HC1	222653	25049	171278	22279	3955	10062	3524	3652	2400	1351	445
HC2	158951	28588	103889	18277	8051	13912	1975	937	3860	3865	410
HC3	55728	1945	9050	34480	9219	22967	6287	3050	6435	2278	543
HC4	89281	10215	48006	26124	6108	16792	3596	2432	4277	1669	344
HC5	82442	7208	45930	23419	5670	17646	2531	1344	4165	1366	261
HC6	89157	3776	53126	22601	9768	12566	3412	4011	9024	628	2284
HC7	80421	1898	40220	18640	19186	11977	3382	1831	16485	2358	1725
HC8	23441	3414	13914	5148	874	3261	681	603	777	87	84
HC9	97570	6394	17686	35122	37065	24375	2362	2340	22294	13010	1707
HC10	42876	1473	36281	3139	1827	1598	434	354	1622	147	330
HC11	104967	8663	26799	34940	33861	23884	2970	2373	14503	18529	2391

## Sheet: CD4T cell counts
Sample ID	Total CD4 T	CCR7+CD27+	CCR7-CD27+	CCR7-CD27-
CAV1	3379	1114	632	1302
CAV2	79754	19764	3771	55119
CAV3	49262	34989	5158	7886
CAV4	222525	54090	51867	113185
CAV5	23688	4487	2797	15462
CAV6	281255	100962	46876	128401
CAV7	230467	162029	30144	35446
CAV8	124007	87756	6577	20007
CAV9	261726	171422	30197	51510
CAV10	275084	125384	37400	106364
CAV11	231426	81537	42416	97911
Normal1	37485	20022	3080	13746
Normal2	160316	104070	11106	34292
Normal3	142840	41389	47011	52223
Normal4	36328	14087	8146	12247
Normal5	243621	151936	36026	52839
Normal6	184489	86379	23120	73253
Normal7	100129	82165	9714	6994
Normal8	126401	74243	23265	27788
Normal9	305001	176458	42231	80330
Normal10	334762	259997	60372	13237
Normal11	92613	9210	3934	77362
Normal12	55456	48868	3676	1959
HC1	294693	235774	48336	8765
HC2	280906	229650	38857	10122
HC3	41616	28702	7724	4461
HC4	167193	126356	34228	5310
HC5	244644	205743	28938	7612
HC6	148341	118161	22920	5676
HC7	253797	231332	13549	6635
HC8	333903	291729	34768	5883
HC9	176675	85653	48323	36077
HC10	227549	213707	9525	3413
HC11	188466	154538	22098	10370
