# Supplementary material for: Proinflammatory and cytotoxic CD38+HLA-DR+ effector memory CD8+ T cells are peripherally expanded in human cardiac allograft vasculopathy
Source: Am J Transplant. Author manuscript; Available in PMC 2026 Jan 7. (PMC12769763; doi:10.1016/j.ajt.2025.10.015)
Supplement: supp3 [file NIHMS2123269-supplement-supp3.xlsx]

## Sheet: Major cell type counts
SampleName	Classical mono	Memory CD8T	Memory CD4T	Natural killer	Nonclassical mono	Naive CD4T	B	Naive CD8T	Dendritic
CAV1	2212	455	339	314	426	5	194	2	97
CAV2	1029	320	417	653	394	93	748	50	45
CAV3	720	1132	563	91	144	182	79	63	32
CAV4	762	149	197	724	86	50	85	7	21
CAV5	2342	210	259	288	819	136	34	31	151
CAV6	1329	351	761	502	150	364	88	48	110
Normal HTx1_1	1036	595	1024	793	77	143	371	35	86
Normal HTx1_2	1106	856	438	151	91	593	80	143	89
Normal HTx2_1	846	1580	416	119	254	191	157	58	49
Normal HTx2_2	1093	946	495	946	242	111	116	22	69
Normal HTx3_1	1033	625	794	292	101	280	205	142	61
Normal HTx3_2	1262	511	767	286	300	316	172	392	117
Normal HTx4_1	1830	1107	244	144	522	176	43	36	64
Normal HTx4_2	1280	403	401	586	286	225	193	171	64
Normal HTx5_1	2064	356	360	339	312	256	47	67	107
Normal HTx5_2	1136	443	482	752	298	304	381	308	148
Normal HTx6_1	1855	248	572	377	280	289	61	49	126
Normal HTx6_2	1559	332	287	395	198	181	101	137	87

## Sheet: CD8T cell cluster counts
SampleName	1:EMRA	2:EM	3:naive	4:CD38+HLADR+EM	5:CD56+EMRA	6:MAIT	7:CD25+EM
CAV1	45	73	3	288	3	9	11
CAV2	82	73	53	22	34	18	10
CAV3	704	120	61	183	32	14	6
CAV4	78	20	5	16	10	2	7
CAV5	90	26	26	14	8	10	3
CAV6	179	58	50	40	8	28	3
Normal HTx1_1	168	238	34	30	60	20	7
Normal HTx1_2	332	185	144	14	164	83	10
Normal HTx2_1	527	546	58	184	125	39	10
Normal HTx2_2	656	139	18	58	40	13	11
Normal HTx3_1	108	94	141	5	233	53	28
Normal HTx3_2	128	209	410	7	43	20	18
Normal HTx4_1	554	284	38	91	75	32	3
Normal HTx4_2	170	92	174	27	29	13	5
Normal HTx5_1	72	107	75	15	78	34	13
Normal HTx5_2	142	109	312	38	17	14	16
Normal HTx6_1	48	80	61	16	47	8	14
Normal HTx6_2	73	52	141	13	31	29	9

## Sheet: CD4T cell cluster counts
SampleName	1:naive	2:EM1	3:Tfh	4:cytotoxic	5:CM	6:EM2	7:Treg	8:NK like	9:CD38+HLADR+EM
CAV1	3	162	100	1	8	22	34	4	9
CAV2	93	113	200	24	21	17	15	14	12
CAV3	183	71	92	340	22	16	16	3	1
CAV4	45	62	42	10	17	12	45	9	4
CAV5	138	97	55	20	41	28	8	7	0
CAV6	361	160	100	277	72	81	54	12	8
Normal HTx1_1	193	279	261	79	232	58	39	18	4
Normal HTx1_2	604	155	58	86	27	66	18	13	1
Normal HTx2_1	211	141	131	13	43	23	18	6	18
Normal HTx2_2	102	134	151	75	73	17	29	21	2
Normal HTx3_1	305	291	117	117	120	48	57	12	3
Normal HTx3_2	326	337	191	52	55	57	49	10	4
Normal HTx4_1	185	73	49	50	21	23	12	6	1
Normal HTx4_2	217	144	74	54	55	49	25	6	1
Normal HTx5_1	264	117	73	37	24	50	28	13	6
Normal HTx5_2	298	129	186	38	26	63	29	12	5
Normal HTx6_1	299	177	121	0	91	94	55	16	7
Normal HTx6_2	188	83	67	28	17	45	28	9	3

## Sheet: B cell cluster counts
SampleName	1:naive	2:memory CD11c+	3:memory
CAV1	129	8	52
CAV2	11	694	22
CAV3	67	1	4
CAV4	47	22	14
CAV5	10	11	11
CAV6	73	1	8
Normal HTx1_1	155	85	109
Normal HTx1_2	30	8	34
Normal HTx2_1	90	3	58
Normal HTx2_2	46	3	58
Normal HTx3_1	150	5	41
Normal HTx3_2	69	4	90
Normal HTx4_1	28	2	11
Normal HTx4_2	118	10	64
Normal HTx5_1	17	4	20
Normal HTx5_2	232	21	107
Normal HTx6_1	33	8	17
Normal HTx6_2	39	5	50

## Sheet: NK cell cluster counts
SampleName	1:CD161+mature	2:mature	3:immature	4:CD14+mature	5:proliferating
CAV1	211	14	67	11	6
CAV2	281	228	57	68	7
CAV3	59	2	21	4	1
CAV4	342	185	116	46	10
CAV5	132	74	24	47	4
CAV6	148	215	86	35	6
Normal HTx1_1	336	263	75	75	9
Normal HTx1_2	32	72	37	6	0
Normal HTx2_1	65	3	37	7	0
Normal HTx2_2	258	489	74	83	16
Normal HTx3_1	181	31	46	23	3
Normal HTx3_2	204	27	28	12	5
Normal HTx4_1	58	30	28	13	6
Normal HTx4_2	270	162	84	39	11
Normal HTx5_1	178	52	64	36	6
Normal HTx5_2	365	212	89	55	7
Normal HTx6_1	239	36	64	19	8
Normal HTx6_2	155	153	33	23	3
