# Supplementary material for: Proinflammatory and cytotoxic CD38+HLA-DR+ effector memory CD8+ T cells are peripherally expanded in human cardiac allograft vasculopathy
Source: Am J Transplant. Author manuscript; Available in PMC 2026 Jan 7. (PMC12769763; doi:10.1016/j.ajt.2025.10.015)
Supplement: supp2 [file NIHMS2123269-supplement-supp2.xlsx]

## Sheet: major_celltype_DE
gene	p_val	avg_log2FC	pct.1	pct.2	p_val_adj	cluster
S100A12	0	4.68914	0.893	0.12	0	Classical mono
PILRA	0	2.14269	0.929	0.179	0	Classical mono
AIF1	0	1.80802	0.949	0.21	0	Classical mono
CD14	0	4.17269	0.992	0.266	0	Classical mono
SERPINA1	0	1.84101	0.979	0.255	0	Classical mono
TGFBI	0	2.38166	0.898	0.21	0	Classical mono
TNFSF13	0	2.3973	0.862	0.184	0	Classical mono
LGALS3	0	2.19617	0.883	0.211	0	Classical mono
LST1	0	0.774608	0.867	0.229	0	Classical mono
CLEC4E	0	4.51902	0.661	0.031	0	Classical mono
HCK	0	1.78971	0.758	0.15	0	Classical mono
RNASE6	0	2.65514	0.688	0.082	0	Classical mono
CLEC7A	0	2.27363	0.741	0.143	0	Classical mono
FCER1G	0	1.35049	0.986	0.389	0	Classical mono
SLC7A7	0	2.40779	0.704	0.118	0	Classical mono
CTSS	0	2.36395	0.99	0.405	0	Classical mono
CD36	0	3.56005	0.644	0.06	0	Classical mono
CD33	0	2.7839	0.662	0.094	0	Classical mono
ANXA5	0	1.27383	0.916	0.361	0	Classical mono
CD163	0	4.33594	0.584	0.029	0	Classical mono
HLA.DMB	0	1.80525	0.753	0.205	0	Classical mono
LY86	0	2.5081	0.647	0.106	0	Classical mono
YBX3	0	1.59203	0.752	0.212	0	Classical mono
LYN	0	0.700743	0.858	0.329	0	Classical mono
LAT2	0	1.46592	0.745	0.223	0	Classical mono
THEMIS2	0	1.19068	0.879	0.359	0	Classical mono
TNFSF13B	0	2.58859	0.614	0.094	0	Classical mono
FGR	0	1.10668	0.932	0.423	0	Classical mono
LGALS9	0	1.05585	0.843	0.335	0	Classical mono
PLAUR	0	2.39557	0.615	0.11	0	Classical mono
CTSD	0	1.61494	0.817	0.313	0	Classical mono
ITGAM	0	1.22101	0.798	0.294	0	Classical mono
CSF2RB	0	1.93512	0.615	0.12	0	Classical mono
SULT1A1	0	2.34305	0.591	0.097	0	Classical mono
CASP1	0	1.06662	0.784	0.293	0	Classical mono
HLA.DMA	0	1.24172	0.757	0.27	0	Classical mono
HLA.DRA	0	1.19113	0.975	0.49	0	Classical mono
TLR2	0	2.56841	0.566	0.084	0	Classical mono
TYROBP	0	1.9235	0.998	0.518	0	Classical mono
TNFSF10	0	1.06362	0.735	0.264	0	Classical mono
CCR2	0	2.84133	0.523	0.053	0	Classical mono
HMOX1	0	0.870058	0.621	0.154	0	Classical mono
FCN1	0	3.04132	1	0.535	0	Classical mono
S100A9	0	4.47406	0.998	0.544	0	Classical mono
KCNE3	0	2.72528	0.525	0.075	0	Classical mono
CD4	0	0.343878	0.85	0.404	0	Classical mono
CD86	0	2.07554	0.539	0.105	0	Classical mono
LILRB4	0	2.15937	0.519	0.088	0	Classical mono
FTH1	0	1.47622	0.587	0.157	0	Classical mono
MYD88	0	0.636521	0.755	0.328	0	Classical mono
TLR8	0	2.88317	0.482	0.063	0	Classical mono
JUNB	0	1.05342	0.892	0.474	0	Classical mono
F13A1	0	3.65853	0.448	0.031	0	Classical mono
FCGR2A	0	2.12454	0.511	0.098	0	Classical mono
IFNGR1	0	1.26328	0.593	0.184	0	Classical mono
ITGAX	0	0.586705	0.678	0.271	0	Classical mono
MGST1	0	3.79736	0.431	0.025	0	Classical mono
RNASE2	0	4.12146	0.429	0.023	0	Classical mono
JUN	0	1.61879	0.581	0.179	0	Classical mono
QPCT	0	4.19327	0.409	0.018	0	Classical mono
ARPC1B	0	0.572079	0.828	0.438	0	Classical mono
LILRA5	0	1.80594	0.488	0.099	0	Classical mono
HLA.DQB1	0	0.840021	0.743	0.355	0	Classical mono
CD63	0	0.61425	0.921	0.56	0	Classical mono
VNN2	0	2.14243	0.442	0.081	0	Classical mono
LGALS1	0	0.958262	0.981	0.625	0	Classical mono
FOSB	0	1.73683	0.465	0.11	0	Classical mono
HLA.DRB1	0	1.17795	0.979	0.628	0	Classical mono
LAP3	0	1.21164	0.518	0.17	0	Classical mono
DUSP1	0	1.82373	0.994	0.651	0	Classical mono
C10orf54	0	1.24836	0.993	0.653	0	Classical mono
PIK3AP1	0	0.312094	0.636	0.299	0	Classical mono
PRCP	0	1.03533	0.5	0.164	0	Classical mono
STXBP2	0	0.888306	0.524	0.19	0	Classical mono
AQP9	0	3.44529	0.349	0.029	0	Classical mono
CCR1	0	3.30805	0.35	0.031	0	Classical mono
BCL6	0	1.56235	0.392	0.096	0	Classical mono
HIF1A	0	0.473139	0.498	0.207	0	Classical mono
CD55	0	0.713537	0.441	0.153	0	Classical mono
BLOC1S1	0	0.111975	0.644	0.362	0	Classical mono
KDELR1	0	0.493613	0.461	0.181	0	Classical mono
CASP5	0	0.154734	0.599	0.32	0	Classical mono
IER3	0	3.23158	0.307	0.028	0	Classical mono
EGR1	0	3.12448	0.333	0.055	0	Classical mono
NAMPT	0	1.53837	0.395	0.123	0	Classical mono
CXCL16	0	1.38485	0.361	0.092	0	Classical mono
HLA.DPA1	0	0.342074	0.875	0.606	0	Classical mono
CD44	0	0.14438	0.858	0.59	0	Classical mono
MS4A7	0	0.656063	0.394	0.126	0	Classical mono
BST2	0	0.164428	0.548	0.291	0	Classical mono
BCL2A1	0	0.784123	0.416	0.161	0	Classical mono
LIPA	0	0.386417	0.553	0.301	0	Classical mono
GNAI2	0	0.351128	0.969	0.728	0	Classical mono
ENTPD1	0	2.45282	0.272	0.037	0	Classical mono
SCARB2	0	0.79779	0.332	0.107	0	Classical mono
TREM1	0	4.41544	0.229	0.009	0	Classical mono
GAB2	0	2.04022	0.225	0.04	0	Classical mono
LRRK2	0	2.19893	0.213	0.035	0	Classical mono
HLA.DPB1	0	0.118991	0.849	0.671	0	Classical mono
CLEC4D	0	4.63809	0.178	0.004	0	Classical mono
IL1RN	0	3.74184	0.183	0.012	0	Classical mono
ICAM1	0	1.49886	0.219	0.05	0	Classical mono
CXCL8	0	3.55388	0.186	0.019	0	Classical mono
IFI44	0	0.600601	0.266	0.099	0	Classical mono
VIM	0	1.02544	0.99	0.828	0	Classical mono
C3AR1	0	0.934853	0.24	0.086	0	Classical mono
CKLF	0	0.232827	0.261	0.108	0	Classical mono
S100A10	0	0.756664	0.983	0.83	0	Classical mono
CLEC10A	0	1.09125	0.186	0.044	0	Classical mono
IFI6	0	0.896504	0.21	0.074	0	Classical mono
F5	0	2.55714	0.143	0.009	0	Classical mono
IL18	0	1.37826	0.176	0.043	0	Classical mono
SIGLEC1	0	3.33598	0.141	0.013	0	Classical mono
EPSTI1	0	0.640801	0.21	0.084	0	Classical mono
BID	0	0.770617	0.194	0.072	0	Classical mono
GNB4	0	1.48672	0.158	0.042	0	Classical mono
MX1	0	0.244696	0.272	0.158	0	Classical mono
SERPING1	0	2.39949	0.135	0.021	0	Classical mono
IL1B	0	2.65366	0.129	0.018	0	Classical mono
NINJ2	0	0.762864	0.156	0.047	0	Classical mono
SNCA	0	2.24421	0.121	0.016	0	Classical mono
CCL3	0	0.409154	0.181	0.082	0	Classical mono
LILRA2	0	1.98548	0.121	0.024	0	Classical mono
VEGFA	0	3.14082	0.103	0.006	0	Classical mono
DCAF12	0	0.131002	0.171	0.077	0	Classical mono
THBS1	0	2.56845	0.107	0.014	0	Classical mono
ADGRE1	0	0.376703	0.161	0.072	0	Classical mono
SLC25A37	0	0.539524	0.13	0.043	0	Classical mono
IL15RA	0	0.200831	0.137	0.052	0	Classical mono
RHOU	0	0.633663	0.128	0.045	0	Classical mono
TLR7	0	1.72785	0.1	0.023	0	Classical mono
CD74	0	0.706893	0.999	0.924	0	Classical mono
TNFRSF8	0	0.682089	0.131	0.057	0	Classical mono
CD9	0	2.0416	0.082	0.011	0	Classical mono
BPI	0	4.09899	0.073	0.002	0	Classical mono
ITGB2	0	0.729948	0.999	0.928	0	Classical mono
IL15	0	0.776598	0.101	0.031	0	Classical mono
PSEN1	0	0.315402	0.118	0.05	0	Classical mono
GAPDH	0	0.847763	0.997	0.931	0	Classical mono
S100A6	0	1.25225	0.999	0.943	0	Classical mono
FUT4	0	1.05871	0.075	0.02	0	Classical mono
CMTM2	0	3.02451	0.055	0.004	0	Classical mono
VSIG4	0	3.30069	0.054	0.005	0	Classical mono
CD1C	0	0.223262	0.079	0.031	0	Classical mono
PF4	2.58119e-269	1.13853	0.061	0.015	1.23123e-266	Classical mono
IFIT1	3.20911e-268	0.903697	0.104	0.038	1.53074e-265	Classical mono
TNF	1.16975e-221	0.132145	0.081	0.044	5.5797e-219	Classical mono
FLT3	1.19985e-215	1.01489	0.06	0.019	5.72329e-213	Classical mono
DCLRE1B	2.46589e-206	1.38728	0.043	0.01	1.17623e-203	Classical mono
IL1R2	1.11665e-198	3.55083	0.033	0.004	5.32642e-196	Classical mono
IFIT3	1.05284e-162	0.86997	0.073	0.029	5.02206e-160	Classical mono
MITF	4.47953e-157	2.71718	0.023	0.002	2.13674e-154	Classical mono
CD1A	4.56314e-157	1.97275	0.031	0.005	2.17662e-154	Classical mono
FOSL1	2.76208e-148	2.25451	0.023	0.002	1.31751e-145	Classical mono
BATF2	1.51592e-142	1.82914	0.039	0.009	7.23092e-140	Classical mono
CXCL2	5.87471e-142	2.69071	0.028	0.003	2.80224e-139	Classical mono
IFIT2	5.81843e-139	0.830545	0.077	0.034	2.77539e-136	Classical mono
ANKRD22	5.37853e-118	2.62993	0.02	0.002	2.56556e-115	Classical mono
CCL2	7.12012e-85	4.55799	0.01	0	3.3963e-82	Classical mono
EGR3	1.97359e-83	2.1001	0.032	0.007	9.41405e-81	Classical mono
C5	6.66015e-69	0.342068	0.014	0.004	3.17689e-66	Classical mono
EPAS1	7.59494e-64	0.455355	0.01	0.003	3.62278e-61	Classical mono
THBD	8.24658e-55	2.4065	0.016	0.003	3.93362e-52	Classical mono
NRP1	1.18656e-54	0.135653	0.013	0.005	5.65987e-52	Classical mono
FPR3	1.60334e-53	2.07203	0.012	0.003	7.64795e-51	Classical mono
SECTM1	6.27827e-41	2.06645	0.011	0.002	2.99474e-38	Classical mono
CXCL10	4.85792e-20	1.25411	0.012	0.005	2.31723e-17	Classical mono
CD8A	0	4.32706	0.87	0.09	0	Memory CD8T
CCL5	0	2.93246	0.973	0.308	0	Memory CD8T
KLRK1	0	2.44121	0.868	0.206	0	Memory CD8T
CST7	0	2.0491	0.917	0.267	0	Memory CD8T
CD8B	0	3.39373	0.7	0.053	0	Memory CD8T
GZMA	0	1.88696	0.84	0.217	0	Memory CD8T
CD3E	0	1.35245	0.968	0.349	0	Memory CD8T
CD3D	0	1.66687	0.835	0.231	0	Memory CD8T
TRAC	0	1.27986	0.901	0.304	0	Memory CD8T
CTSW	0	1.66275	0.83	0.244	0	Memory CD8T
IL32	0	1.59653	0.995	0.432	0	Memory CD8T
PRF1	0	0.992388	0.781	0.237	0	Memory CD8T
GZMH	0	2.68533	0.712	0.182	0	Memory CD8T
NKG7	0	1.91278	0.956	0.44	0	Memory CD8T
LCK	0	1.12943	0.851	0.344	0	Memory CD8T
CD2	0	1.50688	0.757	0.263	0	Memory CD8T
TRBC2	0	1.13153	0.961	0.505	0	Memory CD8T
IL2RB	0	0.574028	0.678	0.24	0	Memory CD8T
TARP.refseq	0	3.29519	0.519	0.084	0	Memory CD8T
CD6	0	0.772295	0.693	0.289	0	Memory CD8T
CD3G	0	1.70572	0.514	0.122	0	Memory CD8T
RUNX3	0	1.33352	0.832	0.462	0	Memory CD8T
LAT	0	0.882736	0.646	0.287	0	Memory CD8T
TBX21	0	1.62219	0.506	0.158	0	Memory CD8T
GNLY	0	1.234	0.651	0.311	0	Memory CD8T
GZMK	0	3.85353	0.374	0.04	0	Memory CD8T
GZMB	0	0.54727	0.534	0.209	0	Memory CD8T
DUSP2	0	2.4225	0.524	0.201	0	Memory CD8T
ARL4C	0	0.98023	0.583	0.28	0	Memory CD8T
KLRG1	0	3.27134	0.326	0.04	0	Memory CD8T
CD5	0	0.58644	0.44	0.17	0	Memory CD8T
KLRD1	0	2.14153	0.338	0.08	0	Memory CD8T
LAG3	0	3.55558	0.254	0.022	0	Memory CD8T
APOBEC3G	0	1.36915	0.533	0.312	0	Memory CD8T
CCL4	0	1.8571	0.29	0.073	0	Memory CD8T
IL7R	0	0.363816	0.435	0.226	0	Memory CD8T
XCL2	0	2.18413	0.252	0.053	0	Memory CD8T
CXCR3	0	1.75163	0.251	0.064	0	Memory CD8T
ZNF683	0	3.47481	0.198	0.026	0	Memory CD8T
PRDM1	0	1.23791	0.286	0.116	0	Memory CD8T
HCST	0	1.09428	0.928	0.777	0	Memory CD8T
CXCR4	0	0.734865	0.513	0.374	0	Memory CD8T
FYN	0	0.872936	0.823	0.687	0	Memory CD8T
EOMES	0	2.45556	0.169	0.034	0	Memory CD8T
CD52	0	0.405979	0.954	0.859	0	Memory CD8T
PSMB8	0	0.154426	0.584	0.663	0	Memory CD8T
CCR5	0	2.65418	0.102	0.027	0	Memory CD8T
PDIA6	0	0.203592	0.217	0.269	0	Memory CD8T
STAT3	0	0.234207	0.254	0.301	0	Memory CD8T
PTPRC	0	0.522459	0.667	0.642	0	Memory CD8T
CD244	0	0.592438	0.205	0.211	0	Memory CD8T
HLA.A	0	0.374628	1	0.999	0	Memory CD8T
HLA.C	0	0.473485	1	1	0	Memory CD8T
CKLF	6.63059e-308	0.192134	0.118	0.172	3.16279e-305	Memory CD8T
TSPAN32	4.98533e-286	0.424813	0.269	0.281	2.378e-283	Memory CD8T
ITGA4	2.03968e-267	0.426084	0.381	0.365	9.72928e-265	Memory CD8T
BIN2	4.74685e-267	0.304528	0.797	0.788	2.26425e-264	Memory CD8T
TIGIT	2.07936e-256	2.01615	0.124	0.029	9.91856e-254	Memory CD8T
STAT4	1.2238e-253	1.15193	0.217	0.083	5.83754e-251	Memory CD8T
XBP1	1.12823e-247	0.383592	0.371	0.356	5.38168e-245	Memory CD8T
CD160	4.13868e-244	2.05097	0.127	0.033	1.97415e-241	Memory CD8T
LAIR2	9.99658e-241	1.49335	0.225	0.086	4.76837e-238	Memory CD8T
PDIA4	2.36375e-235	0.223003	0.217	0.249	1.12751e-232	Memory CD8T
ZAP70	6.87685e-231	0.701331	0.238	0.117	3.28026e-228	Memory CD8T
TIAF1	4.37889e-227	0.234117	0.239	0.269	2.08873e-224	Memory CD8T
RHOU	1.30639e-220	0.451039	0.06	0.078	6.23149e-218	Memory CD8T
OAS2	8.27643e-214	0.118355	0.15	0.188	3.94786e-211	Memory CD8T
CX3CR1	3.38948e-203	0.331107	0.434	0.425	1.61678e-200	Memory CD8T
B3GAT1	2.31832e-200	1.41537	0.133	0.048	1.10584e-197	Memory CD8T
TNFAIP3	1.719e-196	0.553627	0.24	0.225	8.19965e-194	Memory CD8T
RORA	3.41186e-194	1.21461	0.183	0.069	1.62746e-191	Memory CD8T
IL15RA	1.75702e-182	0.25768	0.061	0.087	8.38098e-180	Memory CD8T
CASP3	2.66051e-175	0.128057	0.104	0.133	1.26906e-172	Memory CD8T
KLRC4	1.19921e-174	2.62542	0.069	0.012	5.72024e-172	Memory CD8T
CXCR6	3.00599e-174	3.71161	0.039	0.004	1.43386e-171	Memory CD8T
BCL11B	3.3146e-162	0.473765	0.172	0.081	1.58106e-159	Memory CD8T
TBRG1	6.13942e-154	0.116105	0.092	0.119	2.9285e-151	Memory CD8T
IFNG	5.20935e-153	2.47141	0.059	0.011	2.48486e-150	Memory CD8T
GABPA	1.2128e-137	0.217293	0.105	0.124	5.78508e-135	Memory CD8T
GIMAP5	2.17301e-137	0.501763	0.409	0.274	1.03653e-134	Memory CD8T
CBLB	2.23755e-136	1.25488	0.134	0.063	1.06731e-133	Memory CD8T
HARS1	5.47967e-132	0.303773	0.146	0.154	2.6138e-129	Memory CD8T
EIF2AK2	5.99278e-127	0.608332	0.085	0.083	2.85855e-124	Memory CD8T
IL12RB1	4.185e-123	0.793869	0.16	0.114	1.99624e-120	Memory CD8T
NCR3	3.24213e-121	1.09955	0.178	0.1	1.54649e-118	Memory CD8T
IKZF1	1.03337e-115	0.387762	0.254	0.214	4.92919e-113	Memory CD8T
MARCHF8	2.81754e-115	0.327735	0.142	0.144	1.34397e-112	Memory CD8T
FAS	6.15809e-110	0.732418	0.099	0.081	2.93741e-107	Memory CD8T
TRDC	3.79969e-104	0.646445	0.092	0.113	1.81245e-101	Memory CD8T
ATF6B	8.62097e-104	0.320921	0.039	0.046	4.1122e-101	Memory CD8T
CD69	3.82424e-98	0.550879	0.166	0.091	1.82416e-95	Memory CD8T
IL18R1	1.57571e-87	1.23401	0.095	0.043	7.51614e-85	Memory CD8T
PCNA	3.78174e-86	0.398581	0.08	0.081	1.80389e-83	Memory CD8T
KLRB1	3.55895e-85	0.615997	0.314	0.215	1.69762e-82	Memory CD8T
CD70	1.24667e-84	2.38919	0.033	0.006	5.94659e-82	Memory CD8T
TGFB1	2.57452e-76	0.366551	0.035	0.042	1.22804e-73	Memory CD8T
IKZF2	9.92371e-73	1.54389	0.047	0.017	4.73361e-70	Memory CD8T
ABCB1	4.40046e-67	1.28352	0.065	0.028	2.09902e-64	Memory CD8T
HERC5	3.56224e-65	0.279156	0.034	0.042	1.69919e-62	Memory CD8T
ADA	5.02714e-63	0.350194	0.219	0.188	2.39794e-60	Memory CD8T
MICA	2.0633e-57	0.210337	0.036	0.044	9.84192e-55	Memory CD8T
CCND2	8.55307e-56	0.750222	0.116	0.063	4.07981e-53	Memory CD8T
TNFSF14	2.05616e-52	1.45436	0.033	0.016	9.80789e-50	Memory CD8T
CMKLR1	3.59782e-51	0.423837	0.029	0.032	1.71616e-48	Memory CD8T
RSAD2	1.03314e-50	0.360104	0.012	0.016	4.92808e-48	Memory CD8T
VCAM1	4.51025e-50	4.71052	0.01	0.001	2.15139e-47	Memory CD8T
LY6E	1.40628e-46	0.15397	0.723	0.669	6.70796e-44	Memory CD8T
BCL2	8.5378e-42	0.14179	0.111	0.071	4.07253e-39	Memory CD8T
FASLG	1.70147e-41	1.35538	0.042	0.017	8.11599e-39	Memory CD8T
KLRC1	1.52879e-40	0.790659	0.086	0.057	7.29231e-38	Memory CD8T
KLRC3	1.30256e-36	0.835677	0.074	0.046	6.21319e-34	Memory CD8T
CASP8	1.65078e-35	0.876504	0.026	0.02	7.87423e-33	Memory CD8T
RGS1	1.25967e-31	0.744855	0.058	0.045	6.00864e-29	Memory CD8T
PTTG2	1.48554e-29	1.60044	0.022	0.009	7.08604e-27	Memory CD8T
RORC	3.77008e-25	1.56781	0.016	0.006	1.79833e-22	Memory CD8T
CHI3L2	3.21926e-18	0.561759	0.048	0.03	1.53559e-15	Memory CD8T
PRKCZ	7.42041e-18	0.689192	0.037	0.022	3.53954e-15	Memory CD8T
MCM4	9.51012e-11	0.245705	0.016	0.015	4.53633e-08	Memory CD8T
MCM2	3.00388e-09	0.48281	0.034	0.025	1.43285e-06	Memory CD8T
SEMA7A	4.47235e-08	0.231409	0.007	0.01	2.13331e-05	Memory CD8T
PECR	1.00969e-07	0.5253	0.015	0.012	4.81621e-05	Memory CD8T
IL18RAP	2.92943e-07	0.174755	0.068	0.061	0.000139734	Memory CD8T
TMEM97	7.70095e-06	0.503853	0.012	0.009	0.00367335	Memory CD8T
CD274	1.18359e-05	0.69775	0.013	0.008	0.00564572	Memory CD8T
NT5E	0.000488252	0.447001	0.026	0.019	0.232896	Memory CD8T
TRAC	0	2.16784	0.931	0.318	0	Memory CD4T
IL7R	0	2.71386	0.769	0.182	0	Memory CD4T
CD3E	0	1.7727	0.952	0.371	0	Memory CD4T
IL32	0	2.07438	0.981	0.452	0	Memory CD4T
CD6	0	2.19571	0.803	0.285	0	Memory CD4T
CD3D	0	1.81868	0.773	0.26	0	Memory CD4T
CD5	0	2.58008	0.625	0.15	0	Memory CD4T
LCK	0	1.55146	0.814	0.365	0	Memory CD4T
CD2	0	1.87462	0.722	0.284	0	Memory CD4T
TRBC2	0	1.86021	0.951	0.521	0	Memory CD4T
LEF1	0	1.82849	0.516	0.13	0	Memory CD4T
LAT	0	1.76138	0.675	0.293	0	Memory CD4T
TCF7	0	1.99926	0.509	0.143	0	Memory CD4T
CD27	0	1.96886	0.491	0.138	0	Memory CD4T
LTB	0	2.72708	0.43	0.112	0	Memory CD4T
PIK3IP1	0	1.59429	0.639	0.335	0	Memory CD4T
CD3G	0	1.71198	0.426	0.147	0	Memory CD4T
TRAT1	0	2.74674	0.327	0.052	0	Memory CD4T
MYC	0	1.93459	0.437	0.174	0	Memory CD4T
KLRB1	0	1.8486	0.457	0.197	0	Memory CD4T
CCR7	0	1.24264	0.381	0.122	0	Memory CD4T
CD4	0	1.37462	0.766	0.537	0	Memory CD4T
GIMAP5	0	1.57956	0.483	0.267	0	Memory CD4T
TNFRSF25	0	2.94794	0.227	0.036	0	Memory CD4T
ARL4C	0	1.07953	0.489	0.304	0	Memory CD4T
TUBA1B	0	0.218542	0.457	0.63	0	Memory CD4T
TRIB2	0	2.2088	0.249	0.078	0	Memory CD4T
LAMP1	0	0.306045	0.522	0.682	0	Memory CD4T
PRDM1	0	2.02237	0.282	0.122	0	Memory CD4T
BCL11B	0	1.85336	0.233	0.075	0	Memory CD4T
CXCR4	0	1.40199	0.531	0.375	0	Memory CD4T
PSMB8	0	0.401248	0.517	0.671	0	Memory CD4T
CD69	0	2.0934	0.235	0.083	0	Memory CD4T
BAX	0	0.378699	0.257	0.402	0	Memory CD4T
STAT6	0	0.337365	0.235	0.379	0	Memory CD4T
PASK	0	2.51595	0.193	0.05	0	Memory CD4T
JUNB	0	0.12262	0.51	0.645	0	Memory CD4T
BCL2	0	2.05625	0.189	0.06	0	Memory CD4T
DOCK8	0	0.441943	0.252	0.381	0	Memory CD4T
CXCR3	0	1.93735	0.204	0.077	0	Memory CD4T
IFITM2	0	0.22334	0.635	0.759	0	Memory CD4T
VPS28	0	0.557752	0.402	0.526	0	Memory CD4T
CD52	0	1.35215	0.98	0.858	0	Memory CD4T
BIRC3	0	2.24183	0.171	0.061	0	Memory CD4T
STAT3	0	0.474495	0.206	0.307	0	Memory CD4T
CD28	0	3.05028	0.11	0.013	0	Memory CD4T
ITGAE	0	0.150614	0.12	0.217	0	Memory CD4T
PTPRC	0	0.554743	0.563	0.658	0	Memory CD4T
BIN2	0	0.475347	0.708	0.802	0	Memory CD4T
RPN2	0	0.62453	0.408	0.502	0	Memory CD4T
IL23R	0	0.779269	0.412	0.501	0	Memory CD4T
SELL	0	0.593805	0.536	0.616	0	Memory CD4T
CKLF	0	0.282691	0.097	0.174	0	Memory CD4T
PDIA6	0	0.554271	0.195	0.271	0	Memory CD4T
TNFRSF4	0	4.2135	0.079	0.008	0	Memory CD4T
FOXP3	0	5.64458	0.058	0.003	0	Memory CD4T
XBP1	0	0.593746	0.311	0.365	0	Memory CD4T
FAS	0	1.8959	0.128	0.077	0	Memory CD4T
IGBP1	0	0.757919	0.234	0.284	0	Memory CD4T
PDIA4	0	0.621848	0.201	0.25	0	Memory CD4T
IKZF1	0	1.10527	0.261	0.215	0	Memory CD4T
STAT5A	0	0.813059	0.21	0.25	0	Memory CD4T
FYB	0	1.24084	0.609	0.572	0	Memory CD4T
TNFAIP3	0	1.19827	0.256	0.223	0	Memory CD4T
TNFSF8	0	1.54323	0.161	0.131	0	Memory CD4T
GIMAP2	0	0.844009	0.377	0.405	0	Memory CD4T
CD48	0	0.835631	0.727	0.753	0	Memory CD4T
IL4R	0	0.628661	0.305	0.331	0	Memory CD4T
FYN	0	0.921205	0.73	0.705	0	Memory CD4T
FAM65B	0	0.939145	0.433	0.414	0	Memory CD4T
ITGA4	0	1.11596	0.357	0.369	0	Memory CD4T
BTG1	0	0.859826	0.802	0.811	0	Memory CD4T
TIAF1	0	1.00188	0.257	0.265	0	Memory CD4T
SELPLG	0	0.767736	0.812	0.819	0	Memory CD4T
LY6E	0	0.482111	0.681	0.677	0	Memory CD4T
CD44	0	0.779207	0.685	0.688	0	Memory CD4T
HLA.A	0	0.629572	0.999	0.999	0	Memory CD4T
HLA.C	0	0.521394	1	1	0	Memory CD4T
OAS2	8.79436849597419e-322	0.594853	0.144	0.188	4.19491377257969e-319	Memory CD4T
IL2RA	4.00167353754824e-315	4.09907	0.069	0.005	1.90879827741051e-312	Memory CD4T
IFI44	1.51834469477668e-312	0.346415	0.101	0.169	7.24250419408474e-310	Memory CD4T
HARS1	1.10522e-289	0.831007	0.144	0.154	5.2719e-287	Memory CD4T
STAT1	2.18049e-287	1.03861	0.114	0.115	1.04009e-284	Memory CD4T
ICOS	2.02812e-284	2.79666	0.094	0.015	9.67414e-282	Memory CD4T
MARCHF8	5.03616e-280	0.878603	0.142	0.144	2.40225e-277	Memory CD4T
NINJ2	3.44446e-279	0.397227	0.047	0.093	1.64301e-276	Memory CD4T
CD37	1.42592e-277	0.271515	0.863	0.915	6.80166e-275	Memory CD4T
CNOT2	2.73237e-274	0.694134	0.119	0.148	1.30334e-271	Memory CD4T
CTLA4	4.22001e-261	3.76304	0.065	0.007	2.01294e-258	Memory CD4T
DPP4	6.88545e-261	2.31471	0.114	0.024	3.28436e-258	Memory CD4T
RORA	7.80316e-258	1.75776	0.181	0.073	3.72211e-255	Memory CD4T
CCR6	6.1815e-255	3.25177	0.068	0.013	2.94858e-252	Memory CD4T
ISG15	1.04276e-252	0.499889	0.127	0.176	4.97396e-250	Memory CD4T
TBRG1	3.46695e-246	0.537878	0.083	0.12	1.65373e-243	Memory CD4T
MX1	4.24391e-241	0.111266	0.132	0.21	2.02434e-238	Memory CD4T
DCAF12	4.09105e-237	0.240203	0.066	0.118	1.95143e-234	Memory CD4T
IL15RA	4.97522e-236	0.603251	0.053	0.088	2.37318e-233	Memory CD4T
GABPA	1.25831e-230	0.777226	0.109	0.123	6.00212e-228	Memory CD4T
S100A10	1.6111e-225	0.335559	0.881	0.887	7.68495e-223	Memory CD4T
CXCL5	3.06084e-221	0.46369	0.063	0.1	1.46002e-218	Memory CD4T
RHOU	1.58287e-213	0.187826	0.039	0.081	7.55029e-211	Memory CD4T
NME1	1.22433e-208	0.51026	0.087	0.118	5.84005e-206	Memory CD4T
CASP3	4.76318e-205	0.180008	0.081	0.136	2.27204e-202	Memory CD4T
PCNA	3.97795e-188	1.04915	0.085	0.08	1.89748e-185	Memory CD4T
CCND2	1.27647e-186	1.61879	0.135	0.062	6.08875e-184	Memory CD4T
ADA	7.61737e-185	0.594763	0.188	0.194	3.63348e-182	Memory CD4T
ZAP70	1.20327e-182	1.26295	0.223	0.123	5.73962e-180	Memory CD4T
VIM	2.64051e-182	0.267499	0.907	0.884	1.25952e-179	Memory CD4T
IL12RB1	2.41706e-168	0.878299	0.129	0.12	1.15294e-165	Memory CD4T
CD247	1.76719e-165	0.713671	0.388	0.238	8.42948e-163	Memory CD4T
EIF2AK2	2.13708e-161	0.811493	0.076	0.085	1.01939e-158	Memory CD4T
FOXO1	4.4443e-154	1.25806	0.116	0.074	2.11993e-151	Memory CD4T
TNF	3.50237e-147	0.420012	0.033	0.061	1.67063e-144	Memory CD4T
LTA	4.62408e-145	2.01205	0.077	0.025	2.20569e-142	Memory CD4T
CSNK2A2	9.96582e-141	1.0502	0.07	0.064	4.7537e-138	Memory CD4T
RGS1	1.57304e-137	2.01521	0.084	0.041	7.50341e-135	Memory CD4T
FOXP1	2.33007e-133	1.10471	0.084	0.068	1.11144e-130	Memory CD4T
CKS1B	4.28595e-123	0.542032	0.055	0.074	2.0444e-120	Memory CD4T
CXCR5	4.89987e-110	2.00333	0.056	0.018	2.33724e-107	Memory CD4T
TIGIT	2.03243e-109	1.52532	0.07	0.04	9.69468e-107	Memory CD4T
MICA	7.56249e-106	0.746327	0.035	0.044	3.60731e-103	Memory CD4T
RORC	4.52892e-104	3.22904	0.03	0.004	2.16029e-101	Memory CD4T
ATF6B	1.09128e-101	0.359358	0.03	0.047	5.20539e-99	Memory CD4T
HERC5	1.01087e-91	0.866867	0.035	0.042	4.82187e-89	Memory CD4T
STAT4	1.5356e-88	1.02122	0.151	0.097	7.32479e-86	Memory CD4T
TGFB1	4.60103e-87	0.233618	0.024	0.043	2.19469e-84	Memory CD4T
IRF4	1.33196e-81	0.253252	0.023	0.043	6.35346e-79	Memory CD4T
CCR4	1.39393e-73	5.50766	0.013	0	6.64906e-71	Memory CD4T
DUSP2	1.43426e-70	0.141973	0.229	0.256	6.84141e-68	Memory CD4T
DUSP4	6.36836e-68	3.79073	0.017	0.002	3.03771e-65	Memory CD4T
CBLB	5.27905e-67	0.773134	0.075	0.074	2.51811e-64	Memory CD4T
PTGDR2	9.18726e-60	1.17406	0.016	0.023	4.38232e-57	Memory CD4T
CASP8	7.09157e-56	0.943296	0.021	0.021	3.38268e-53	Memory CD4T
PRKCZ	8.04677e-56	1.43211	0.038	0.023	3.83831e-53	Memory CD4T
PDCD1	6.70258e-55	3.76874	0.015	0.002	3.19713e-52	Memory CD4T
CD7	8.01451e-53	0.590109	0.269	0.203	3.82292e-50	Memory CD4T
CD274	1.17164e-47	2.31212	0.021	0.007	5.58873e-45	Memory CD4T
TXK	1.04382e-46	0.636626	0.098	0.08	4.97904e-44	Memory CD4T
MCM4	5.87063e-38	1.28154	0.019	0.015	2.80029e-35	Memory CD4T
CCR9	3.39187e-32	2.89977	0.01	0.001	1.61792e-29	Memory CD4T
BTLA	4.29801e-30	1.37526	0.027	0.014	2.05015e-27	Memory CD4T
MCM2	1.15842e-28	0.748378	0.028	0.026	5.52567e-26	Memory CD4T
TNFSF14	2.5419e-28	0.467151	0.015	0.019	1.21248e-25	Memory CD4T
CCR5	6.37295e-28	0.549676	0.036	0.039	3.0399e-25	Memory CD4T
PECR	9.59309e-27	1.26971	0.017	0.012	4.5759e-24	Memory CD4T
IL18R1	3.12737e-26	0.592415	0.057	0.051	1.49176e-23	Memory CD4T
TOP2A	2.03885e-25	2.67121	0.011	0.003	9.72533e-23	Memory CD4T
PTTG2	5.38392e-24	1.42607	0.018	0.01	2.56813e-21	Memory CD4T
AURKB	1.6173e-22	1.84255	0.01	0.007	7.71451e-20	Memory CD4T
CD70	5.14554e-20	1.63945	0.019	0.009	2.45442e-17	Memory CD4T
IKZF2	4.29926e-19	0.655021	0.023	0.022	2.05075e-16	Memory CD4T
TYMS	8.17168e-15	1.33686	0.014	0.008	3.89789e-12	Memory CD4T
LAIR2	2.09762e-12	0.417787	0.122	0.106	1.00057e-09	Memory CD4T
KLRG1	8.05143e-09	0.362267	0.092	0.084	3.84053e-06	Memory CD4T
TMEM97	1.94905e-07	0.112192	0.007	0.01	9.29699e-05	Memory CD4T
GZMK	1.77559e-06	0.219552	0.098	0.093	0.000846957	Memory CD4T
BACH2	3.3053e-06	0.378105	0.024	0.022	0.00157663	Memory CD4T
IFNG	6.54964e-05	0.123039	0.017	0.019	0.0312418	Memory CD4T
CXCR6	0.000893868	0.704454	0.013	0.009	0.426375	Memory CD4T
IL12RB2	0.000932609	0.284267	0.012	0.012	0.444854	Memory CD4T
KLRF1	0	4.77137	0.896	0.067	0	Natural killer
GZMB	0	3.57352	0.95	0.17	0	Natural killer
PRF1	0	3.72917	0.984	0.236	0	Natural killer
IL2RB	0	3.66876	0.957	0.225	0	Natural killer
GZMA	0	2.66304	0.962	0.231	0	Natural killer
CTSW	0	2.77987	0.963	0.255	0	Natural killer
CST7	0	2.65667	0.987	0.289	0	Natural killer
KLRB1	0	2.2917	0.82	0.154	0	Natural killer
GNLY	0	3.44675	0.944	0.289	0	Natural killer
TRDC	0	4.07778	0.689	0.034	0	Natural killer
KLRK1	0	1.87351	0.888	0.235	0	Natural killer
CD247	0	2.7192	0.818	0.184	0	Natural killer
FCGR3A	0	1.97269	0.946	0.313	0	Natural killer
TBX21	0	2.83785	0.757	0.142	0	Natural killer
GZMH	0	1.73017	0.775	0.199	0	Natural killer
NKG7	0	2.83035	0.998	0.46	0	Natural killer
CCL5	0	1.57938	0.88	0.352	0	Natural killer
CD7	0	2.09325	0.651	0.154	0	Natural killer
ARL4C	0	1.59856	0.747	0.274	0	Natural killer
RUNX3	0	1.97701	0.938	0.466	0	Natural killer
KLRD1	0	2.93209	0.501	0.071	0	Natural killer
NCR3	0	2.95188	0.476	0.065	0	Natural killer
CX3CR1	0	2.12837	0.763	0.382	0	Natural killer
CCL4	0	2.90248	0.402	0.069	0	Natural killer
KLRC1	0	4.10972	0.355	0.023	0	Natural killer
APOBEC3G	0	1.63428	0.637	0.309	0	Natural killer
PLAC8	0	1.31653	0.756	0.439	0	Natural killer
LAIR2	0	2.57401	0.382	0.072	0	Natural killer
IL18RAP	0	3.85785	0.336	0.027	0	Natural killer
SH2D1B	0	5.7248	0.312	0.01	0	Natural killer
TXK	0	2.29785	0.346	0.048	0	Natural killer
CD300A	0	1.51462	0.762	0.478	0	Natural killer
KIR2DL1	0	5.07177	0.293	0.011	0	Natural killer
KLRC3	0	4.08022	0.296	0.018	0	Natural killer
XBP1	0	1.42897	0.592	0.328	0	Natural killer
ZAP70	0	1.48375	0.361	0.106	0	Natural killer
TARP.refseq	0	0.937632	0.376	0.124	0	Natural killer
XCL2	0	2.69273	0.299	0.057	0	Natural killer
PRDM1	0	1.26684	0.344	0.117	0	Natural killer
B3GAT1	0	3.00712	0.257	0.035	0	Natural killer
CD244	0	1.8925	0.397	0.186	0	Natural killer
ITGAM	0	0.97984	0.651	0.455	0	Natural killer
CD160	0	3.05362	0.212	0.026	0	Natural killer
STAT4	0	1.30053	0.267	0.083	0	Natural killer
CD63	0	0.727561	0.832	0.673	0	Natural killer
HCST	0	0.892195	0.936	0.783	0	Natural killer
HAVCR2	0	2.34083	0.254	0.105	0	Natural killer
EOMES	0	2.1864	0.185	0.038	0	Natural killer
CCL3	0	1.90819	0.245	0.102	0	Natural killer
FYN	0	0.638979	0.832	0.693	0	Natural killer
CXCR2	0	3.52561	0.154	0.024	0	Natural killer
ABCB1	0	2.59573	0.146	0.019	0	Natural killer
IL18R1	0	2.13364	0.163	0.037	0	Natural killer
CD38	0	3.49115	0.141	0.017	0	Natural killer
ZBTB16	0	2.79586	0.154	0.032	0	Natural killer
IFITM2	0	0.633632	0.843	0.729	0	Natural killer
BIN2	0	0.626808	0.881	0.778	0	Natural killer
FASLG	0	3.38954	0.106	0.01	0	Natural killer
NCAM1	0	4.53832	0.08	0.004	0	Natural killer
CXCR1	0	4.41091	0.076	0.005	0	Natural killer
HLA.A	0	0.309158	1	0.999	0	Natural killer
HLA.C	0	0.235147	1	1	0	Natural killer
ITGB2	2.4119e-287	0.277153	0.995	0.948	1.15048e-284	Natural killer
TSPAN32	8.99142e-264	0.834061	0.377	0.266	4.28891e-261	Natural killer
LAT2	1.83797e-241	0.554189	0.439	0.41	8.76713e-239	Natural killer
CMKLR1	1.67726e-226	2.50601	0.089	0.024	8.00054e-224	Natural killer
IL12RB1	1.48314e-218	1.37221	0.239	0.106	7.07456e-216	Natural killer
ITGAX	2.65295e-202	0.430809	0.4	0.422	1.26546e-199	Natural killer
IL12RB2	2.33062e-190	3.36305	0.06	0.006	1.11171e-187	Natural killer
BST2	1.75903e-185	0.166358	0.348	0.39	8.39058e-183	Natural killer
CCND2	1.21132e-181	1.00335	0.16	0.06	5.77798e-179	Natural killer
IKZF2	6.12728e-169	1.8631	0.073	0.015	2.92271e-166	Natural killer
SELPLG	4.67422e-162	0.290087	0.877	0.811	2.2296e-159	Natural killer
KLRC4	7.61548e-154	2.15649	0.071	0.014	3.63259e-151	Natural killer
TIGIT	1.62431e-149	1.14518	0.107	0.035	7.74796e-147	Natural killer
PDIA4	1.18207e-147	0.592249	0.295	0.237	5.63848e-145	Natural killer
PDIA6	1.37415e-143	0.474883	0.279	0.259	6.5547e-141	Natural killer
RORA	4.82786e-139	0.56543	0.159	0.077	2.30289e-136	Natural killer
LAMP1	1.2397e-137	0.26222	0.675	0.659	5.91337e-135	Natural killer
PTPRC	1.86516e-127	0.269605	0.677	0.642	8.89683e-125	Natural killer
PIK3AP1	2.28559e-126	0.23255	0.41	0.424	1.09023e-123	Natural killer
LCP1	6.4732e-111	0.213927	0.963	0.924	3.08772e-108	Natural killer
LY6E	2.12583e-104	0.216712	0.74	0.669	1.01402e-101	Natural killer
CHI3L2	1.96975e-99	1.59347	0.085	0.026	9.39571e-97	Natural killer
ADA	8.6513e-90	0.590474	0.275	0.182	4.12667e-87	Natural killer
CBLB	1.57755e-87	0.916685	0.138	0.066	7.52489e-85	Natural killer
CASP3	2.57021e-84	0.583407	0.145	0.126	1.22599e-81	Natural killer
IFNG	1.27825e-76	1.61261	0.05	0.015	6.09725e-74	Natural killer
ADGRG3	3.5616e-76	3.91423	0.018	0.002	1.69888e-73	Natural killer
DUSP2	5.06325e-67	0.409237	0.333	0.242	2.41517e-64	Natural killer
HARS1	1.13774e-54	0.244283	0.164	0.151	5.42701e-52	Natural killer
IKZF1	1.1277e-53	0.362146	0.274	0.214	5.37912e-51	Natural killer
CASP9	8.41327e-53	0.192271	0.044	0.054	4.01313e-50	Natural killer
ZNF683	9.49183e-48	0.753816	0.099	0.048	4.52761e-45	Natural killer
MARCHF8	5.31803e-47	0.267561	0.16	0.142	2.5367e-44	Natural killer
KLRG1	3.80159e-45	0.29854	0.122	0.081	1.81336e-42	Natural killer
TGFB1	1.03409e-36	0.659867	0.046	0.04	4.93259e-34	Natural killer
TNFSF14	1.28815e-36	1.33978	0.036	0.016	6.14448e-34	Natural killer
PCNA	7.87028e-36	0.57067	0.096	0.079	3.75413e-33	Natural killer
CKS1B	2.64018e-31	0.101736	0.066	0.072	1.25937e-28	Natural killer
TNFRSF4	7.76081e-31	0.225963	0.03	0.015	3.7019e-28	Natural killer
RRM2	6.3462e-28	2.98166	0.011	0.002	3.02714e-25	Natural killer
MCM2	1.31465e-24	1.03187	0.047	0.023	6.27087e-22	Natural killer
MPIG6B	3.8749e-22	1.57953	0.017	0.006	1.84833e-19	Natural killer
TYMS	7.52369e-15	1.55022	0.017	0.008	3.5888e-12	Natural killer
PRKCZ	5.32099e-11	0.497968	0.038	0.023	2.53811e-08	Natural killer
CASP8	5.61038e-09	0.349626	0.024	0.021	2.67615e-06	Natural killer
KIAA0101	1.58378e-08	1.4455	0.01	0.004	7.55461e-06	Natural killer
MCM4	1.72833e-08	0.742068	0.021	0.015	8.24412e-06	Natural killer
TMEM97	4.85346e-05	0.576787	0.014	0.009	0.023151	Natural killer
PECR	5.87161e-05	0.34237	0.014	0.012	0.0280076	Natural killer
SEMA7A	0.000169799	0.607937	0.011	0.009	0.0809942	Natural killer
FCGR3A	0	3.57524	0.992	0.337	0	Nonclassical mono
MS4A7	0	3.23249	0.815	0.177	0	Nonclassical mono
HMOX1	0	3.11522	0.911	0.278	0	Nonclassical mono
LST1	0	3.12089	0.986	0.42	0	Nonclassical mono
PILRA	0	1.83442	0.959	0.413	0	Nonclassical mono
AIF1	0	2.18496	0.983	0.44	0	Nonclassical mono
HCK	0	2.11974	0.869	0.332	0	Nonclassical mono
SERPINA1	0	2.18813	0.985	0.482	0	Nonclassical mono
BCL2A1	0	2.13561	0.716	0.217	0	Nonclassical mono
ITGAX	0	1.74648	0.876	0.383	0	Nonclassical mono
PIK3AP1	0	1.97323	0.875	0.386	0	Nonclassical mono
LYN	0	2.41448	0.973	0.486	0	Nonclassical mono
CXCL16	0	2.50777	0.62	0.156	0	Nonclassical mono
ADA	0	1.68663	0.617	0.159	0	Nonclassical mono
LILRA5	0	2.14354	0.657	0.208	0	Nonclassical mono
MYD88	0	1.54933	0.899	0.451	0	Nonclassical mono
SLC7A7	0	1.50712	0.744	0.299	0	Nonclassical mono
LGALS9	0	1.42476	0.926	0.488	0	Nonclassical mono
FTH1	0	1.43501	0.7	0.283	0	Nonclassical mono
FCER1G	0	1.87068	0.993	0.577	0	Nonclassical mono
CD79B	0	1.30743	0.524	0.109	0	Nonclassical mono
CX3CR1	0	1.19255	0.81	0.396	0	Nonclassical mono
ADGRE1	0	2.92575	0.482	0.074	0	Nonclassical mono
ANXA5	0	1.15017	0.937	0.534	0	Nonclassical mono
CASP1	0	1.18278	0.845	0.443	0	Nonclassical mono
LGALS3	0	0.915185	0.828	0.427	0	Nonclassical mono
CTSS	0	1.06566	0.986	0.589	0	Nonclassical mono
NAMPT	0	1.59747	0.579	0.194	0	Nonclassical mono
C3AR1	0	2.33183	0.497	0.114	0	Nonclassical mono
THEMIS2	0	1.00911	0.899	0.521	0	Nonclassical mono
TNFRSF8	0	3.32929	0.427	0.056	0	Nonclassical mono
FGR	0	1.24316	0.95	0.582	0	Nonclassical mono
CLEC7A	0	1.01733	0.695	0.335	0	Nonclassical mono
TNFSF10	0	1.15916	0.759	0.411	0	Nonclassical mono
TGFBI	0	0.298593	0.783	0.436	0	Nonclassical mono
CD86	0	1.49934	0.584	0.238	0	Nonclassical mono
TNFSF13	0	0.726597	0.749	0.406	0	Nonclassical mono
CD300A	0	0.806909	0.825	0.486	0	Nonclassical mono
CD4	0	0.341629	0.88	0.542	0	Nonclassical mono
HLA.DRA	0	0.715517	0.975	0.643	0	Nonclassical mono
TUBA1B	0	1.24159	0.913	0.583	0	Nonclassical mono
HLA.DQA1	0	0.761071	0.589	0.259	0	Nonclassical mono
TYROBP	0	1.00405	0.996	0.669	0	Nonclassical mono
HLA.DPA1	0	1.47942	0.986	0.682	0	Nonclassical mono
FCN1	0	0.496145	0.979	0.683	0	Nonclassical mono
IFITM3	0	2.53203	0.99	0.701	0	Nonclassical mono
IL3RA	0	2.27749	0.304	0.032	0	Nonclassical mono
LY6E	0	0.810743	0.92	0.658	0	Nonclassical mono
BID	0	1.90044	0.358	0.097	0	Nonclassical mono
HLA.DRB1	0	0.831515	0.989	0.738	0	Nonclassical mono
IFITM2	0	1.33818	0.97	0.724	0	Nonclassical mono
LGALS1	0	0.722979	0.98	0.737	0	Nonclassical mono
C10orf54	0	1.08598	0.992	0.76	0	Nonclassical mono
DUSP1	0	0.585517	0.991	0.759	0	Nonclassical mono
HLA.DPB1	0	0.759315	0.949	0.719	0	Nonclassical mono
CKS1B	0	1.40964	0.261	0.056	0	Nonclassical mono
C1QA	0	5.39379	0.214	0.01	0	Nonclassical mono
PTGDR2	0	4.03971	0.209	0.007	0	Nonclassical mono
VMO1	0	6.2769	0.182	0.005	0	Nonclassical mono
GNAI2	0	0.703665	0.979	0.803	0	Nonclassical mono
SELPLG	0	0.484559	0.963	0.807	0	Nonclassical mono
CD74	0	0.493675	0.999	0.947	0	Nonclassical mono
S100A6	0	0.770003	0.999	0.961	0	Nonclassical mono
ITGA4	2.80116693730268e-317	0.237306	0.608	0.349	1.33615662909338e-314	Nonclassical mono
C1QB	1.26452e-306	5.50662	0.085	0.004	6.03176e-304	Nonclassical mono
TIAF1	6.64148e-290	0.481666	0.498	0.245	3.16799e-287	Nonclassical mono
SCARB2	1.5594e-288	1.1949	0.43	0.17	7.43836e-286	Nonclassical mono
PLAUR	3.69927e-288	0.981262	0.576	0.272	1.76455e-285	Nonclassical mono
STXBP2	6.01904e-277	0.726845	0.555	0.293	2.87108e-274	Nonclassical mono
HLA.DQB1	5.5445e-274	0.617576	0.774	0.475	2.64473e-271	Nonclassical mono
BLOC1S1	4.89504e-273	0.695617	0.736	0.444	2.33494e-270	Nonclassical mono
TNF	2.02263e-270	2.05701	0.204	0.046	9.64794e-268	Nonclassical mono
YBX3	2.33427e-254	0.462635	0.658	0.389	1.11345e-251	Nonclassical mono
CSF2RB	1.31728e-236	0.737913	0.555	0.281	6.28345e-234	Nonclassical mono
FCGR2A	2.16005e-233	1.15736	0.495	0.229	1.03034e-230	Nonclassical mono
ARPC1B	4.92391e-223	0.524717	0.814	0.562	2.34871e-220	Nonclassical mono
PTPRC	1.79503e-217	0.201128	0.843	0.63	8.56229e-215	Nonclassical mono
KCNE3	4.23571e-199	0.971249	0.459	0.221	2.02043e-196	Nonclassical mono
LCP1	7.33793e-192	0.297508	0.988	0.924	3.50019e-189	Nonclassical mono
IFIT3	1.92236e-189	1.8329	0.154	0.036	9.16968e-187	Nonclassical mono
DOCK8	5.3769e-189	0.223143	0.562	0.348	2.56478e-186	Nonclassical mono
CASP3	2.00535e-187	0.600428	0.265	0.118	9.56553e-185	Nonclassical mono
GNB4	7.08903e-184	1.61583	0.226	0.073	3.38147e-181	Nonclassical mono
IFNGR1	1.46374e-180	0.515814	0.549	0.316	6.98204e-178	Nonclassical mono
LIPA	1.54352e-180	0.498386	0.602	0.376	7.36259e-178	Nonclassical mono
CD55	7.47792e-175	0.700767	0.465	0.242	3.56697e-172	Nonclassical mono
CASP5	8.37646e-174	0.386401	0.631	0.405	3.99557e-171	Nonclassical mono
STAT6	2.86606e-173	0.386579	0.56	0.344	1.36711e-170	Nonclassical mono
BCL6	8.83876e-171	1.08252	0.398	0.189	4.21609e-168	Nonclassical mono
TLR2	2.98901e-166	0.797376	0.47	0.243	1.42576e-163	Nonclassical mono
IFIT2	2.4366e-160	1.3962	0.148	0.042	1.16226e-157	Nonclassical mono
ISG15	3.74939e-151	0.581209	0.312	0.158	1.78846e-148	Nonclassical mono
TLR8	3.21282e-149	0.87124	0.399	0.201	1.53251e-146	Nonclassical mono
BST2	1.09955e-144	0.307352	0.571	0.37	5.24483e-142	Nonclassical mono
BIN2	8.91914e-141	0.171638	0.924	0.779	4.25443e-138	Nonclassical mono
PSMB8	2.33504e-135	0.154818	0.828	0.636	1.11381e-132	Nonclassical mono
ITGB2	2.57949e-135	0.161469	0.998	0.95	1.23042e-132	Nonclassical mono
BAX	7.02024e-133	0.102116	0.538	0.371	3.34866e-130	Nonclassical mono
OAS2	9.51319e-132	0.141305	0.297	0.173	4.53779e-129	Nonclassical mono
CD33	6.10274e-131	0.314924	0.467	0.288	2.91101e-128	Nonclassical mono
PSEN1	1.29097e-127	1.03228	0.179	0.067	6.15794e-125	Nonclassical mono
SULT1A1	6.69388e-125	0.542622	0.446	0.264	3.19298e-122	Nonclassical mono
LAP3	1.76e-122	0.352671	0.456	0.285	8.39522e-120	Nonclassical mono
TNFSF13B	2.48985e-119	0.460376	0.453	0.271	1.18766e-116	Nonclassical mono
IFIT1	3.15539e-107	1.25009	0.155	0.055	1.50512e-104	Nonclassical mono
PRCP	5.31082e-100	0.29962	0.432	0.275	2.53326e-97	Nonclassical mono
LILRB4	1.16398e-96	0.580015	0.416	0.232	5.55218e-94	Nonclassical mono
LILRA2	8.56794e-94	1.52609	0.149	0.053	4.08691e-91	Nonclassical mono
CD244	7.16814e-93	0.179103	0.318	0.202	3.4192e-90	Nonclassical mono
EPSTI1	1.33205e-87	0.494663	0.227	0.122	6.35389e-85	Nonclassical mono
PLAC8	3.24891e-86	0.278493	0.65	0.462	1.54973e-83	Nonclassical mono
CD40	1.26409e-78	0.391599	0.154	0.071	6.0297e-76	Nonclassical mono
IFI6	2.76573e-68	0.296758	0.198	0.118	1.31926e-65	Nonclassical mono
BATF2	4.64589e-59	1.73846	0.062	0.017	2.21609e-56	Nonclassical mono
GAB2	7.60791e-55	0.877909	0.195	0.1	3.62897e-52	Nonclassical mono
IL15	1.13903e-53	0.78814	0.117	0.052	5.43319e-51	Nonclassical mono
CXCL10	5.10795e-49	2.6798	0.033	0.006	2.43649e-46	Nonclassical mono
MX1	2.11003e-47	0.120031	0.268	0.194	1.00648e-44	Nonclassical mono
LRRK2	9.86221e-47	0.670128	0.173	0.094	4.70427e-44	Nonclassical mono
HAVCR2	5.07043e-42	0.118743	0.183	0.117	2.4186e-39	Nonclassical mono
EGR3	4.16092e-36	1.47429	0.043	0.014	1.98476e-33	Nonclassical mono
TLR7	3.05573e-31	1.01773	0.104	0.047	1.45758e-28	Nonclassical mono
AIM2	7.77336e-28	0.553936	0.044	0.02	3.70789e-25	Nonclassical mono
FUT4	5.388e-24	0.608394	0.073	0.037	2.57008e-21	Nonclassical mono
SERPING1	1.88721e-19	0.576821	0.103	0.059	9.00199e-17	Nonclassical mono
SECTM1	3.2282e-18	1.89279	0.018	0.005	1.53985e-15	Nonclassical mono
DCLRE1B	9.92323e-17	0.958063	0.044	0.02	4.73338e-14	Nonclassical mono
RSAD2	1.27975e-15	0.423507	0.031	0.014	6.10439e-13	Nonclassical mono
ICAM1	2.4089e-15	0.205564	0.157	0.108	1.14905e-12	Nonclassical mono
EGR1	1.03339e-11	0.335244	0.22	0.152	4.92926e-09	Nonclassical mono
AQP9	1.8733e-05	0.144487	0.182	0.143	0.00893565	Nonclassical mono
PF4	0.000395869	0.183224	0.047	0.031	0.188829	Nonclassical mono
CCR7	0	3.61479	0.797	0.117	0	Naive CD4T
LEF1	0	3.34203	0.798	0.142	0	Naive CD4T
TCF7	0	2.99402	0.725	0.158	0	Naive CD4T
CD27	0	2.73624	0.696	0.153	0	Naive CD4T
TRAC	0	1.89474	0.909	0.367	0	Naive CD4T
CD3E	0	1.9399	0.946	0.417	0	Naive CD4T
IL7R	0	2.07444	0.741	0.229	0	Naive CD4T
PIK3IP1	0	2.75336	0.833	0.347	0	Naive CD4T
CD6	0	2.10691	0.802	0.326	0	Naive CD4T
LCK	0	1.7901	0.813	0.4	0	Naive CD4T
CD3D	0	1.72877	0.713	0.303	0	Naive CD4T
MYC	0	2.80916	0.585	0.185	0	Naive CD4T
IL32	0	0.808439	0.894	0.499	0	Naive CD4T
CD5	0	2.10822	0.574	0.191	0	Naive CD4T
TRBC2	0	1.89978	0.938	0.555	0	Naive CD4T
LAT	0	1.99515	0.672	0.323	0	Naive CD4T
LTB	0	2.53964	0.443	0.136	0	Naive CD4T
GIMAP5	0	2.18958	0.554	0.28	0	Naive CD4T
CD7	0	1.96528	0.455	0.197	0	Naive CD4T
SELL	0	1.78571	0.841	0.59	0	Naive CD4T
TRAT1	0	2.79122	0.317	0.074	0	Naive CD4T
CD3G	0	1.88643	0.406	0.17	0	Naive CD4T
PSMB8	0	0.411435	0.438	0.664	0	Naive CD4T
IFITM2	0	0.166502	0.541	0.755	0	Naive CD4T
BCL11B	0	2.61812	0.288	0.084	0	Naive CD4T
LIPA	0	0.188525	0.205	0.405	0	Naive CD4T
LAMP1	0	0.527378	0.475	0.673	0	Naive CD4T
BAX	0	0.268557	0.202	0.394	0	Naive CD4T
TNFSF10	0	0.204937	0.267	0.447	0	Naive CD4T
TUBA1B	0	0.401479	0.443	0.617	0	Naive CD4T
KDELR1	0	0.245193	0.122	0.293	0	Naive CD4T
TRIB2	0	2.3723	0.261	0.091	0	Naive CD4T
RPN2	0	0.658417	0.341	0.498	0	Naive CD4T
VPS28	0	0.794173	0.363	0.518	0	Naive CD4T
IL23R	0	0.70396	0.348	0.498	0	Naive CD4T
DOCK8	0	0.684386	0.227	0.372	0	Naive CD4T
STAT6	0	0.64683	0.23	0.368	0	Naive CD4T
FAM65B	0	1.89093	0.542	0.408	0	Naive CD4T
CD4	0	1.27549	0.693	0.559	0	Naive CD4T
BIN2	0	0.665616	0.668	0.797	0	Naive CD4T
ITGA4	0	0.6398	0.25	0.375	0	Naive CD4T
XBP1	0	0.594005	0.25	0.365	0	Naive CD4T
CD55	0	0.745167	0.154	0.265	0	Naive CD4T
HIF1A	0	0.892633	0.215	0.319	0	Naive CD4T
IL4R	0	1.82964	0.424	0.321	0	Naive CD4T
PTPRC	0	0.846636	0.55	0.652	0	Naive CD4T
SELPLG	0	0.610985	0.726	0.824	0	Naive CD4T
BTG1	0	1.69111	0.899	0.804	0	Naive CD4T
CD44	0	0.731276	0.599	0.693	0	Naive CD4T
FYB	0	1.66512	0.664	0.572	0	Naive CD4T
STAT3	0	1.00724	0.218	0.298	0	Naive CD4T
CD52	0	0.834534	0.942	0.87	0	Naive CD4T
GIMAP2	0	1.68984	0.457	0.398	0	Naive CD4T
FYN	0	0.850093	0.656	0.712	0	Naive CD4T
CD37	0	0.648237	0.859	0.911	0	Naive CD4T
IKZF1	0	1.56308	0.268	0.218	0	Naive CD4T
IGBP1	0	1.28342	0.241	0.279	0	Naive CD4T
CD48	0	1.16942	0.72	0.751	0	Naive CD4T
STAT5A	0	1.26152	0.222	0.246	0	Naive CD4T
HLA.A	0	0.474962	0.998	0.999	0	Naive CD4T
HLA.C	0	0.486107	1	1	0	Naive CD4T
ITGAE	1.14992296872613e-318	0.674791	0.119	0.209	5.48513256082362e-316	Naive CD4T
CXCR4	2.33169889311185e-316	1.11019	0.468	0.391	1.11222037201435e-313	Naive CD4T
PDIA4	5.58721e-304	0.82296	0.173	0.248	2.6651e-301	Naive CD4T
FOXO1	1.47661e-295	2.45011	0.181	0.074	7.04342e-293	Naive CD4T
TSPAN32	4.78893e-288	0.371415	0.158	0.286	2.28432e-285	Naive CD4T
TIAF1	1.06121e-281	0.609903	0.171	0.27	5.06199e-279	Naive CD4T
JUNB	1.72624e-279	0.317157	0.49	0.635	8.23414e-277	Naive CD4T
TXK	1.76348e-261	2.32325	0.208	0.075	8.41178e-259	Naive CD4T
CNOT2	5.9964e-260	1.32206	0.134	0.145	2.86028e-257	Naive CD4T
BCL2	3.52289e-252	2.41846	0.205	0.069	1.68042e-249	Naive CD4T
HARS1	7.20025e-251	1.15705	0.135	0.154	3.43452e-248	Naive CD4T
TNFSF8	1.18523e-243	1.32408	0.118	0.136	5.65355e-241	Naive CD4T
LY6E	7.99758e-243	0.267714	0.551	0.685	3.81485e-240	Naive CD4T
OAS2	4.16406e-237	0.701935	0.119	0.186	1.98626e-234	Naive CD4T
FOXP1	6.75652e-233	2.31094	0.133	0.067	3.22286e-230	Naive CD4T
PLAC8	5.0545e-229	0.395071	0.379	0.482	2.411e-226	Naive CD4T
ARL4C	1.39057e-221	1.1423	0.412	0.323	6.63303e-219	Naive CD4T
GABPA	6.26458e-217	1.24307	0.103	0.122	2.9882e-214	Naive CD4T
TNFRSF25	4.21416e-212	2.35866	0.196	0.053	2.01015e-209	Naive CD4T
TBRG1	3.589e-208	1.0596	0.083	0.117	1.71195e-205	Naive CD4T
MARCHF8	3.0102e-204	1.13105	0.129	0.145	1.43586e-201	Naive CD4T
STAT1	3.83679e-198	1.27701	0.105	0.115	1.83015e-195	Naive CD4T
MX1	1.55358e-194	0.622729	0.143	0.203	7.41058e-192	Naive CD4T
IFI44	5.81015e-191	0.18233	0.072	0.166	2.77144e-188	Naive CD4T
DPP4	1.46509e-190	2.72006	0.131	0.03	6.98848e-188	Naive CD4T
TNFAIP3	3.53261e-183	0.534581	0.158	0.232	1.68506e-180	Naive CD4T
NME1	7.15373e-181	0.985924	0.087	0.116	3.41233e-178	Naive CD4T
CD2	6.62058e-180	1.04893	0.519	0.331	3.15802e-177	Naive CD4T
CD247	8.41413e-179	1.21494	0.409	0.248	4.01354e-176	Naive CD4T
BACH2	2.17719e-172	3.24207	0.096	0.018	1.03852e-169	Naive CD4T
DCAF12	6.42023e-169	0.376897	0.053	0.115	3.06245e-166	Naive CD4T
CASP3	2.10505e-168	0.537447	0.071	0.132	1.00411e-165	Naive CD4T
CXCL5	7.72496e-165	0.914845	0.062	0.098	3.6848e-162	Naive CD4T
ISG15	4.88427e-149	0.208929	0.093	0.174	2.3298e-146	Naive CD4T
PSEN1	3.01937e-142	0.44878	0.032	0.078	1.44024e-139	Naive CD4T
ADA	1.43039e-133	0.609977	0.155	0.196	6.82295e-131	Naive CD4T
SLC25A37	1.00488e-132	0.634081	0.036	0.077	4.79328e-130	Naive CD4T
CSNK2A2	2.22918e-132	1.70982	0.084	0.064	1.06332e-129	Naive CD4T
ZAP70	3.6161e-132	1.45478	0.205	0.132	1.72488e-129	Naive CD4T
BIRC3	3.93352e-131	1.71681	0.125	0.073	1.87629e-128	Naive CD4T
LTA	5.05138e-125	2.45718	0.091	0.028	2.40951e-122	Naive CD4T
STAT4	1.91654e-124	1.37093	0.149	0.101	9.14192e-122	Naive CD4T
CD69	3.19208e-118	1.48707	0.167	0.099	1.52262e-115	Naive CD4T
ICOS	3.14496e-109	2.51211	0.083	0.022	1.50014e-106	Naive CD4T
EIF2AK2	2.32418e-108	0.732485	0.057	0.085	1.10864e-105	Naive CD4T
IL12RB1	6.30908e-99	0.337055	0.073	0.124	3.00943e-96	Naive CD4T
CKS1B	1.03793e-98	0.787205	0.048	0.073	4.95091e-96	Naive CD4T
CHI3L2	2.63633e-97	2.0539	0.065	0.031	1.25753e-94	Naive CD4T
CASP9	5.29978e-94	0.574994	0.026	0.055	2.528e-91	Naive CD4T
PASK	1.26547e-93	1.78559	0.142	0.065	6.03628e-91	Naive CD4T
CD28	2.55006e-92	2.37654	0.083	0.023	1.21638e-89	Naive CD4T
PCNA	6.99371e-87	0.47066	0.052	0.083	3.336e-84	Naive CD4T
IRF4	1.3788e-81	1.45193	0.036	0.04	6.57688e-79	Naive CD4T
MICA	3.92252e-81	1.32817	0.039	0.043	1.87104e-78	Naive CD4T
CCND2	7.70163e-75	1.30921	0.1	0.07	3.67368e-72	Naive CD4T
ATF6B	7.23884e-70	0.814194	0.028	0.046	3.45293e-67	Naive CD4T
RORA	5.73712e-60	1.09432	0.11	0.085	2.73661e-57	Naive CD4T
HERC5	1.64088e-57	0.505601	0.022	0.042	7.82699e-55	Naive CD4T
CBLB	1.21839e-54	0.906282	0.071	0.074	5.81172e-52	Naive CD4T
TGFB1	1.29593e-54	0.326502	0.019	0.042	6.1816e-52	Naive CD4T
CD38	1.23851e-34	0.994403	0.032	0.032	5.9077e-32	Naive CD4T
RSAD2	2.88586e-29	0.72653	0.008	0.016	1.37655e-26	Naive CD4T
MCM2	5.65925e-23	0.907283	0.025	0.026	2.69946e-20	Naive CD4T
PRKCZ	3.68253e-20	0.988107	0.028	0.025	1.75657e-17	Naive CD4T
PECR	3.87358e-20	1.08821	0.012	0.012	1.8477e-17	Naive CD4T
BTLA	2.40525e-19	1.46504	0.024	0.015	1.14731e-16	Naive CD4T
CTLA4	9.70772e-18	1.50397	0.026	0.013	4.63058e-15	Naive CD4T
TMEM97	1.58152e-16	1.45725	0.01	0.01	7.54383e-14	Naive CD4T
CR2	9.34002e-14	1.3947	0.013	0.008	4.45519e-11	Naive CD4T
PTTG2	2.2357e-13	0.170798	0.005	0.011	1.06643e-10	Naive CD4T
TGFB3	3.93387e-13	1.9039	0.01	0.006	1.87646e-10	Naive CD4T
IL2RA	7.77989e-12	1.46535	0.024	0.013	3.71101e-09	Naive CD4T
CD274	8.30459e-10	1.11794	0.01	0.008	3.96129e-07	Naive CD4T
NT5E	6.38638e-08	0.669971	0.021	0.02	3.0463e-05	Naive CD4T
CD200	1.05029e-07	0.709514	0.011	0.009	5.00986e-05	Naive CD4T
TYMS	0.0080693	0.564537	0.011	0.009	1	Naive CD4T
CD79A	0	7.79345	0.994	0.049	0	B
MS4A1	0	7.91121	0.966	0.024	0	B
CD22	0	7.89591	0.891	0.017	0	B
CD79B	0	4.66989	0.884	0.103	0	B
IGKC	0	6.21962	0.764	0.097	0	B
HLA.DQA1	0	2.93524	0.882	0.254	0	B
IGLC3	0	6.62689	0.698	0.089	0	B
IGHM.membrane	0	8.24528	0.628	0.033	0	B
TCL1A	0	6.63879	0.589	0.009	0	B
PAX5	0	8.77175	0.567	0.003	0	B
IGHG2.secreted	0	5.69014	0.57	0.029	0	B
IGHD.membrane	0	9.18616	0.543	0.006	0	B
IGHM.secreted	0	6.69475	0.544	0.019	0	B
POU2AF1	0	7.1651	0.504	0.005	0	B
HLA.DQB1	0	2.01275	0.949	0.474	0	B
IGHG1.secreted	0	4.69384	0.451	0.031	0	B
CD72	0	5.7851	0.431	0.013	0	B
HLA.DOA	0	3.97554	0.45	0.043	0	B
CD40	0	4.10503	0.456	0.059	0	B
HLA.DMA	0	1.50555	0.826	0.429	0	B
VPREB3	0	9.30982	0.391	0.002	0	B
IRF8	0	1.56446	0.59	0.245	0	B
HLA.DRA	0	1.80835	0.992	0.651	0	B
CD24	0	8.58177	0.327	0.002	0	B
HLA.DPA1	0	1.60784	0.986	0.691	0	B
IGHA1.secreted	0	4.05731	0.374	0.082	0	B
FCER2	0	6.25572	0.293	0.011	0	B
CXCR5	0	4.60657	0.287	0.01	0	B
HLA.DPB1	0	1.89604	0.988	0.724	0	B
BLNK	0	4.28763	0.261	0.013	0	B
HLA.DRB1	0	1.42254	0.993	0.745	0	B
IGHG1.membrane	0	9.08729	0.239	0.001	0	B
BLK	0	6.61835	0.205	0.002	0	B
MZB1	0	2.74013	0.221	0.022	0	B
IL4R	0	2.31246	0.493	0.319	0	B
NT5E	0	2.91857	0.179	0.012	0	B
CD200	0	5.83177	0.154	0.002	0	B
CD52	0	0.642628	0.99	0.868	0	B
CR2	0	4.71312	0.122	0.003	0	B
CD37	0	1.63242	0.996	0.904	0	B
CD74	0	2.20574	1	0.949	0	B
FAM129C	1.29989659552124e-318	5.47777	0.107	0.003	6.2005067606363e-316	B
HLA.DMB	2.88870628881918e-315	1.0934	0.678	0.392	1.37791289976675e-312	B
BIRC3	0	2.12727	0.301	0.065	3.95662e-306	B
JCHAIN	8.17801e-303	2.46946	0.25	0.041	3.90091e-300	B
CCR6	1.22338e-259	2.80043	0.156	0.014	5.83552e-257	B
IGHG3.secreted	2.92639e-249	6.65303	0.101	0.001	1.39589e-246	B
EBF1	2.9912e-236	7.51304	0.079	0.001	1.4268e-233	B
TNFRSF13C	1.38845e-226	6.52738	0.081	0.001	6.6229e-224	B
LTB	3.89262e-205	0.444885	0.353	0.144	1.85678e-202	B
BTLA	1.05821e-200	3.01545	0.116	0.01	5.04768e-198	B
AIM2	8.00485e-184	3.21111	0.11	0.017	3.81831e-181	B
BACH2	2.32976e-180	2.03821	0.121	0.017	1.1113e-177	B
CXCR4	7.88034e-165	1.05264	0.623	0.385	3.75892e-162	B
LAT2	8.02302e-147	0.819312	0.571	0.406	3.82698e-144	B
SEMA7A	3.09749e-122	3.38113	0.084	0.006	1.4775e-119	B
IGHE.secreted	3.4891e-111	11.8938	0.023	0	1.6643e-108	B
LY86	3.45395e-106	0.807688	0.408	0.299	1.64753e-103	B
TCF4	4.53295e-103	2.63148	0.079	0.016	2.16222e-100	B
TLR9	2.99641e-97	2.19905	0.079	0.009	1.42929e-94	B
NCR3	2.80629e-87	0.469402	0.238	0.106	1.3386e-84	B
TNFRSF17	1.89725e-85	4.72708	0.035	0.002	9.04988e-83	B
CD1C	1.73403e-83	1.85587	0.116	0.045	8.27135e-81	B
IRF4	6.43562e-81	1.75047	0.116	0.036	3.06979e-78	B
TRIB2	1.02239e-73	0.18734	0.204	0.096	4.87681e-71	B
LRRC32	1.69154e-68	4.77352	0.038	0.001	8.06865e-66	B
BTG1	9.26122e-68	0.303578	0.885	0.806	4.4176e-65	B
ENTPD1	6.50509e-66	0.336641	0.107	0.124	3.10293e-63	B
GNB4	2.50561e-64	0.130054	0.058	0.086	1.19518e-61	B
PLAC8	3.64531e-48	0.334047	0.596	0.47	1.73881e-45	B
PIK3AP1	2.74643e-43	0.376442	0.506	0.418	1.31005e-40	B
CD1A	5.23217e-41	1.72091	0.031	0.014	2.49574e-38	B
TLR7	7.34236e-38	0.147357	0.037	0.052	3.50231e-35	B
IL6	5.76018e-37	6.00647	0.01	0	2.74761e-34	B
MCM2	1.48924e-35	1.02253	0.073	0.024	7.10368e-33	B
ITGAE	1.09813e-31	0.490076	0.265	0.201	5.23808e-29	B
CD69	3.54763e-28	0.466491	0.167	0.1	1.69222e-25	B
CHI3L2	2.40454e-25	1.1368	0.08	0.03	1.14697e-22	B
CNTNAP3	9.91799e-24	6.15186	0.013	0	4.73088e-21	B
FOXO1	4.73764e-21	0.457882	0.134	0.077	2.25985e-18	B
SLC25A37	1.28392e-19	0.613993	0.101	0.073	6.12428e-17	B
IL12A	3.5806e-15	2.06231	0.018	0.004	1.70795e-12	B
STAT6	1.25288e-14	0.136162	0.375	0.359	5.97623e-12	B
RGS1	2.48505e-13	0.249983	0.085	0.045	1.18537e-10	B
CKS1B	8.98069e-09	0.562404	0.107	0.07	4.28379e-06	B
CD70	1.07659e-08	0.960203	0.021	0.01	5.13532e-06	B
PRKCZ	3.53467e-08	0.458388	0.043	0.024	1.68604e-05	B
FOXP1	6.72088e-08	0.336477	0.106	0.069	3.20586e-05	B
IL12RB2	1.40044e-07	0.204676	0.027	0.012	6.6801e-05	B
MARCHF8	1.39161e-06	0.203348	0.183	0.142	0.000663799	B
ATF6B	3.95122e-05	0.147091	0.056	0.045	0.0188473	B
CD8B	0	3.99188	0.875	0.136	0	Naive CD8T
CCR7	0	3.25106	0.825	0.138	0	Naive CD8T
LEF1	0	2.87515	0.808	0.164	0	Naive CD8T
CD8A	0	2.50552	0.807	0.197	0	Naive CD8T
CD27	0	2.66667	0.738	0.17	0	Naive CD8T
CD3E	0	1.8166	0.961	0.433	0	Naive CD8T
TRAC	0	1.55504	0.895	0.385	0	Naive CD8T
KLRK1	0	2.28746	0.803	0.297	0	Naive CD8T
TCF7	0	2.40095	0.68	0.178	0	Naive CD8T
IL32	0	1.33752	0.977	0.509	0	Naive CD8T
PIK3IP1	0	2.37331	0.811	0.364	0	Naive CD8T
LCK	0	1.8481	0.856	0.412	0	Naive CD8T
CD3D	0	1.63714	0.746	0.316	0	Naive CD8T
TRBC2	0	1.77584	0.96	0.567	0	Naive CD8T
SELL	0	1.50824	0.824	0.599	0	Naive CD8T
TSPAN32	0	2.09484	0.411	0.275	0	Naive CD8T
BTG1	0	1.36982	0.862	0.808	0	Naive CD8T
HLA.A	0	0.582703	1	0.999	0	Naive CD8T
HLA.C	0	0.45003	1	1	0	Naive CD8T
IL7R	5.59083504017061e-316	1.69832	0.698	0.247	2.66682831416138e-313	Naive CD8T
MYC	5.23335576018086e-311	2.29386	0.575	0.199	2.49631e-308	Naive CD8T
CD48	6.73892e-305	0.938121	0.7	0.751	3.21446e-302	Naive CD8T
LAT	6.0573e-266	1.74732	0.675	0.335	2.88933e-263	Naive CD8T
FYB	3.71394e-239	1.06738	0.579	0.577	1.77155e-236	Naive CD8T
VPS28	1.96975e-228	0.728112	0.379	0.513	9.39569e-226	Naive CD8T
CD6	1.9554e-227	1.42882	0.71	0.344	9.32725e-225	Naive CD8T
PSMB8	3.00561e-227	0.589723	0.503	0.655	1.43367e-224	Naive CD8T
CD52	7.82815e-221	0.776477	0.952	0.872	3.73403e-218	Naive CD8T
PASK	2.9489e-207	2.8091	0.283	0.063	1.40662e-204	Naive CD8T
GIMAP2	2.11938e-197	1.12879	0.392	0.402	1.01094e-194	Naive CD8T
FAM65B	7.44072e-196	1.31271	0.476	0.414	3.54922e-193	Naive CD8T
LAMP1	1.48694e-195	0.28005	0.45	0.667	7.09268e-193	Naive CD8T
PTPRC	2.89155e-195	0.578423	0.504	0.65	1.37927e-192	Naive CD8T
CD55	2.27532e-192	0.99122	0.195	0.26	1.08533e-189	Naive CD8T
HCST	7.45424e-184	0.75371	0.793	0.801	3.55567e-181	Naive CD8T
RPN2	1.875e-183	0.368488	0.311	0.494	8.94373e-181	Naive CD8T
IL23R	2.65798e-182	0.247536	0.284	0.495	1.26786e-179	Naive CD8T
BIN2	4.21051e-178	0.511713	0.647	0.793	2.00841e-175	Naive CD8T
NT5E	9.69146e-172	4.12994	0.158	0.017	4.62282e-169	Naive CD8T
DOCK8	5.10501e-171	0.357665	0.201	0.368	2.43509e-168	Naive CD8T
BAX	3.567e-169	0.442487	0.231	0.387	1.70146e-166	Naive CD8T
CD7	9.40402e-169	1.64986	0.428	0.206	4.48572e-166	Naive CD8T
STAT6	1.32381e-168	0.37535	0.208	0.364	6.31458e-166	Naive CD8T
GIMAP5	2.63063e-164	1.62634	0.478	0.291	1.25481e-161	Naive CD8T
STAT5A	1.2531e-161	1.17611	0.237	0.245	5.97731e-159	Naive CD8T
KDELR1	1.40358e-160	0.19883	0.125	0.288	6.69509e-158	Naive CD8T
CD5	3.76092e-159	1.5819	0.505	0.205	1.79396e-156	Naive CD8T
SELPLG	1.79232e-153	0.599517	0.74	0.821	8.54936e-151	Naive CD8T
YBX3	3.94692e-153	0.303007	0.25	0.413	1.88268e-150	Naive CD8T
CD44	5.32239e-152	0.447292	0.561	0.691	2.53878e-149	Naive CD8T
CXCR4	1.95522e-147	1.02518	0.491	0.393	9.32638e-145	Naive CD8T
IGBP1	2.0545e-143	0.750184	0.196	0.279	9.79998e-141	Naive CD8T
HIF1A	6.26301e-139	0.320091	0.171	0.317	2.98745e-136	Naive CD8T
STAT3	2.39439e-134	0.562962	0.193	0.296	1.14212e-131	Naive CD8T
FYN	1.76444e-119	0.310174	0.563	0.713	8.41639e-117	Naive CD8T
ITGA4	2.17137e-118	0.383022	0.241	0.371	1.03575e-115	Naive CD8T
PDIA4	1.41681e-109	0.600164	0.157	0.246	6.75816e-107	Naive CD8T
CD3G	2.10631e-108	1.43158	0.373	0.179	1.00471e-105	Naive CD8T
ITGAE	1.02306e-102	0.387718	0.112	0.207	4.88002e-100	Naive CD8T
HARS1	2.69177e-99	1.17847	0.14	0.153	1.28398e-96	Naive CD8T
LY6E	1.3987e-97	0.22148	0.562	0.681	6.67178e-95	Naive CD8T
NME1	6.32201e-95	1.43326	0.119	0.114	3.0156e-92	Naive CD8T
CNOT2	7.96912e-86	1.14851	0.135	0.145	3.80127e-83	Naive CD8T
PLAC8	8.05829e-86	0.343348	0.369	0.478	3.8438e-83	Naive CD8T
IKZF1	2.25633e-84	0.988561	0.228	0.221	1.07627e-81	Naive CD8T
CD37	3.45574e-82	0.404963	0.847	0.91	1.64839e-79	Naive CD8T
IL4R	3.38574e-81	0.573678	0.279	0.329	1.615e-78	Naive CD8T
BCL11B	3.4383e-81	1.86406	0.233	0.092	1.64007e-78	Naive CD8T
MARCHF8	1.50706e-80	1.22338	0.15	0.144	7.18866e-78	Naive CD8T
LTB	2.21129e-80	1.13663	0.287	0.151	1.05478e-77	Naive CD8T
TXK	9.19353e-78	1.80266	0.184	0.08	4.38531e-75	Naive CD8T
FOXO1	3.5365e-71	1.93888	0.16	0.078	1.68691e-68	Naive CD8T
CTSW	7.34386e-71	0.485502	0.522	0.332	3.50302e-68	Naive CD8T
TNFSF8	4.18218e-70	0.659849	0.086	0.136	1.9949e-67	Naive CD8T
ZAP70	4.61296e-68	1.25181	0.203	0.134	2.20038e-65	Naive CD8T
CASP3	2.44181e-67	0.396988	0.07	0.13	1.16474e-64	Naive CD8T
GABPA	6.23498e-66	0.957072	0.105	0.122	2.97409e-63	Naive CD8T
TBRG1	8.05813e-66	0.755431	0.077	0.116	3.84373e-63	Naive CD8T
OAS2	5.09123e-65	0.162368	0.098	0.184	2.42852e-62	Naive CD8T
DCAF12	1.6402e-64	0.118372	0.045	0.113	7.82374e-62	Naive CD8T
BACH2	2.67487e-60	2.75523	0.097	0.02	1.27591e-57	Naive CD8T
CD2	5.87686e-60	0.812641	0.505	0.337	2.80326e-57	Naive CD8T
STAT4	1.74563e-58	1.33292	0.155	0.103	8.32666e-56	Naive CD8T
HLA.DOA	3.9885e-55	1.51149	0.074	0.062	1.90251e-52	Naive CD8T
STAT1	1.24625e-54	0.814223	0.086	0.115	5.94462e-52	Naive CD8T
ADA	6.68246e-54	0.540731	0.149	0.194	3.18753e-51	Naive CD8T
TNFRSF25	6.1854e-53	1.49912	0.147	0.059	2.95044e-50	Naive CD8T
FOXP1	9.08073e-52	1.5787	0.104	0.07	4.33151e-49	Naive CD8T
CXCL5	1.99594e-47	0.275239	0.045	0.097	9.52063e-45	Naive CD8T
CSNK2A2	4.10542e-46	1.48648	0.074	0.065	1.95828e-43	Naive CD8T
SLC25A37	5.84245e-46	0.44992	0.034	0.076	2.78685e-43	Naive CD8T
BCL2	2.764e-43	1.51481	0.16	0.075	1.31843e-40	Naive CD8T
CD9	3.76638e-39	1.83446	0.048	0.037	1.79656e-36	Naive CD8T
LTA	2.19519e-38	2.05951	0.087	0.03	1.04711e-35	Naive CD8T
CASP9	3.86561e-38	0.340147	0.021	0.054	1.8439e-35	Naive CD8T
RUNX3	4.8054e-38	0.213066	0.472	0.522	2.29217e-35	Naive CD8T
EIF2AK2	1.35074e-37	0.655981	0.058	0.084	6.44305e-35	Naive CD8T
CKS1B	9.78602e-36	0.779081	0.051	0.072	4.66793e-33	Naive CD8T
ABCB1	2.76414e-31	1.67674	0.059	0.033	1.31849e-28	Naive CD8T
PCNA	4.37236e-31	0.630674	0.057	0.082	2.08562e-28	Naive CD8T
CBLB	8.29297e-27	0.994166	0.08	0.074	3.95575e-24	Naive CD8T
ARL4C	3.68166e-22	0.256235	0.299	0.329	1.75615e-19	Naive CD8T
DPP4	5.29598e-22	1.56954	0.082	0.035	2.52618e-19	Naive CD8T
MICA	2.11915e-21	0.700576	0.031	0.043	1.01084e-18	Naive CD8T
RORA	8.10825e-21	0.934832	0.102	0.087	3.86764e-18	Naive CD8T
CCND2	1.16919e-19	0.947222	0.086	0.071	5.57706e-17	Naive CD8T
NCR3	5.73115e-16	0.153689	0.082	0.113	2.73376e-13	Naive CD8T
CD69	5.71531e-15	0.615747	0.111	0.103	2.7262e-12	Naive CD8T
TMEM97	7.58047e-14	1.78277	0.012	0.01	3.61589e-11	Naive CD8T
CR2	2.25193e-13	2.36617	0.028	0.008	1.07417e-10	Naive CD8T
MCM2	2.41814e-11	1.08905	0.032	0.026	1.15345e-08	Naive CD8T
KLRC4	3.85755e-11	1.21787	0.028	0.021	1.84005e-08	Naive CD8T
BTLA	5.16362e-10	1.60424	0.025	0.015	2.46305e-07	Naive CD8T
PRKCZ	8.28379e-10	1.00744	0.027	0.025	3.95137e-07	Naive CD8T
CD247	9.29613e-09	0.298736	0.273	0.257	4.43426e-06	Naive CD8T
CXCR3	1.06075e-08	0.632228	0.11	0.093	5.0598e-06	Naive CD8T
CASP8	1.49695e-08	0.254289	0.01	0.021	7.14044e-06	Naive CD8T
MPIG6B	4.14331e-08	1.84048	0.01	0.007	1.97636e-05	Naive CD8T
CHI3L2	6.54386e-08	0.519607	0.027	0.033	3.12142e-05	Naive CD8T
TRIB2	1.39582e-07	0.623514	0.119	0.1	6.65807e-05	Naive CD8T
PTTG2	3.77864e-07	0.151606	0.004	0.011	0.000180241	Naive CD8T
IKZF2	1.05708e-06	0.818741	0.024	0.022	0.000504229	Naive CD8T
PECR	8.34993e-06	0.511163	0.009	0.013	0.00398292	Naive CD8T
CD28	0.000219985	0.961007	0.044	0.026	0.104933	Naive CD8T
ICOS	0.00214985	0.85714	0.036	0.025	1	Naive CD8T
FCER1A	0	6.46181	0.735	0.036	0	Dendritic
HLA.DQA1	0	2.8056	0.837	0.271	0	Dendritic
HLA.DMA	0	1.96274	0.936	0.437	0	Dendritic
RNASE6	0	2.31524	0.786	0.292	0	Dendritic
HLA.DOA	0	3.24237	0.522	0.051	0	Dendritic
HLA.DMB	0	1.7793	0.858	0.395	0	Dendritic
LILRB4	0	2.4767	0.657	0.236	0	Dendritic
IL3RA	0	5.59271	0.456	0.043	0	Dendritic
IRF8	0	4.66768	0.662	0.252	0	Dendritic
TGFBI	0	1.80445	0.856	0.453	0	Dendritic
HLA.DQB1	0	1.98827	0.889	0.488	0	Dendritic
FLT3	0	4.51439	0.41	0.025	0	Dendritic
JCHAIN	0	5.87531	0.418	0.042	0	Dendritic
MZB1	0	5.63694	0.391	0.023	0	Dendritic
CLEC10A	0	4.08935	0.429	0.088	0	Dendritic
BLNK	0	4.90616	0.357	0.017	0	Dendritic
HLA.DRA	0	2.08821	0.989	0.66	0	Dendritic
CD1C	0	4.17415	0.332	0.042	0	Dendritic
HLA.DPA1	0	2.12171	0.984	0.698	0	Dendritic
HLA.DPB1	0	2.04989	0.986	0.73	0	Dendritic
TCF4	0	4.97686	0.268	0.013	0	Dendritic
TLR9	0	6.10635	0.253	0.007	0	Dendritic
HLA.DRB1	0	1.69533	0.995	0.751	0	Dendritic
CD74	0	1.98814	0.999	0.95	0	Dendritic
TUBA1B	4.01117053656179e-315	1.42119	0.92	0.6	1.91332834593997e-312	Dendritic
IGHM.membrane	1.00507e-307	0.238994	0.348	0.054	4.79418e-305	Dendritic
IGKC	3.02755e-296	1.73522	0.456	0.12	1.44414e-293	Dendritic
CSF2RB	8.29559e-291	2.3367	0.657	0.293	3.957e-288	Dendritic
IRF4	1.61168e-270	3.1414	0.297	0.034	7.68773e-268	Dendritic
GZMB	8.78909e-250	2.45616	0.425	0.257	4.1924e-247	Dendritic
IGHM.secreted	1.19487e-212	1.51949	0.253	0.039	5.69954e-210	Dendritic
IL18R1	1.27929e-210	1.4035	0.218	0.048	6.1022e-208	Dendritic
NRP1	2.15752e-201	5.50694	0.129	0.005	1.02914e-198	Dendritic
PLAC8	2.26683e-198	1.72102	0.65	0.472	1.08128e-195	Dendritic
FCER1G	9.85623e-191	0.230798	0.9	0.601	4.70142e-188	Dendritic
CXCR3	2.57342e-175	2.18327	0.335	0.088	1.22752e-172	Dendritic
CD34	2.55162e-161	9.1389	0.071	0	1.21712e-158	Dendritic
LYN	6.51768e-157	0.566796	0.834	0.515	3.10893e-154	Dendritic
IL18	1.50759e-154	2.26143	0.324	0.086	7.19121e-152	Dendritic
CCR2	1.88101e-148	1.51128	0.534	0.217	8.97244e-146	Dendritic
RGS1	2.88066e-147	2.48477	0.223	0.043	1.37407e-144	Dendritic
ADA	8.7249e-135	1.30026	0.456	0.187	4.16178e-132	Dendritic
FAM129C	1.61219e-133	3.82279	0.105	0.006	7.69014e-131	Dendritic
RPN2	1.38434e-131	0.93581	0.777	0.483	6.60331e-129	Dendritic
SELL	1.00733e-128	0.637455	0.889	0.598	4.80497e-126	Dendritic
NME1	1.06745e-128	1.39209	0.322	0.109	5.09174e-126	Dendritic
DPP4	4.82163e-113	0.126275	0.094	0.035	2.29992e-110	Dendritic
CCR5	8.94714e-112	1.53831	0.16	0.036	4.26779e-109	Dendritic
SNCA	1.56175e-106	2.54034	0.205	0.051	7.44957e-104	Dendritic
CD4	1.01413e-105	1.00997	0.82	0.561	4.83741e-103	Dendritic
CPA3	2.55361e-101	8.63236	0.046	0	1.21807e-98	Dendritic
SCARB2	9.31629e-96	1.61884	0.379	0.185	4.44387e-93	Dendritic
KIT	3.11399e-95	5.77007	0.056	0.001	1.48537e-92	Dendritic
CCR6	5.11228e-95	0.394636	0.069	0.02	2.43856e-92	Dendritic
SERPING1	7.19919e-95	2.10797	0.166	0.06	3.43401e-92	Dendritic
PRCP	6.4931e-94	1.03112	0.536	0.281	3.09721e-91	Dendritic
TIAF1	1.05443e-90	1.00413	0.496	0.259	5.02961e-88	Dendritic
SEMA7A	5.28396e-81	3.1301	0.076	0.008	2.52045e-78	Dendritic
PIK3AP1	9.14421e-78	0.730397	0.654	0.417	4.36179e-75	Dendritic
PDIA4	2.58614e-76	1.04029	0.443	0.239	1.23359e-73	Dendritic
LAP3	5.01753e-76	0.823422	0.511	0.293	2.39336e-73	Dendritic
MYD88	1.4826e-75	0.481446	0.707	0.479	7.07198e-73	Dendritic
TNFSF13	3.80348e-75	0.112823	0.581	0.428	1.81426e-72	Dendritic
TLR7	4.55152e-75	2.23862	0.165	0.048	2.17107e-72	Dendritic
ITGAE	2.56618e-72	0.954527	0.398	0.2	1.22407e-69	Dendritic
MPIG6B	2.2897e-70	3.6666	0.068	0.005	1.09219e-67	Dendritic
VIM	7.80244e-70	0.534884	0.978	0.885	3.72177e-67	Dendritic
THEMIS2	6.99167e-67	0.139352	0.703	0.546	3.33503e-64	Dendritic
PDIA6	1.08676e-61	0.784122	0.437	0.257	5.18383e-59	Dendritic
TMEM97	4.30067e-61	2.11202	0.06	0.008	2.05142e-58	Dendritic
TCL1A	7.96157e-60	2.69902	0.11	0.035	3.79767e-57	Dendritic
ARPC1B	1.59694e-57	0.314668	0.762	0.577	7.61741e-55	Dendritic
IL1R2	3.99047e-57	1.5829	0.076	0.013	1.90346e-54	Dendritic
TPSAB1	1.8846e-56	8.04107	0.03	0.001	8.98955e-54	Dendritic
MX1	3.82168e-53	0.553916	0.328	0.197	1.82294e-50	Dendritic
HAVCR2	1.27797e-50	0.41347	0.225	0.119	6.09592e-48	Dendritic
LGALS9	5.45163e-44	0.462558	0.697	0.517	2.60043e-41	Dendritic
BTLA	1.59614e-42	0.908225	0.051	0.015	7.61359e-40	Dendritic
XBP1	9.37829e-42	0.292821	0.497	0.355	4.47344e-39	Dendritic
TNFRSF17	3.77977e-40	3.54232	0.035	0.002	1.80295e-37	Dendritic
PTGDR2	9.20752e-40	1.0805	0.072	0.021	4.39199e-37	Dendritic
CD36	4.60769e-38	0.403398	0.411	0.27	2.19787e-35	Dendritic
TNFSF13B	1.31634e-37	0.322035	0.41	0.282	6.27895e-35	Dendritic
BST2	2.97567e-36	0.347909	0.509	0.382	1.4194e-33	Dendritic
DCAF12	7.14629e-36	0.934952	0.221	0.109	3.40878e-33	Dendritic
GNB4	1.1229e-35	1.40158	0.186	0.082	5.35622e-33	Dendritic
IGBP1	1.46459e-35	0.152392	0.381	0.275	6.98608e-33	Dendritic
KIAA0101	1.28047e-34	3.53554	0.037	0.004	6.10786e-32	Dendritic
KDELR1	1.64614e-33	0.598331	0.419	0.28	7.85208e-31	Dendritic
CD1B	3.17498e-30	3.02546	0.035	0.004	1.51446e-27	Dendritic
TYMS	4.8591e-29	2.33927	0.044	0.008	2.31779e-26	Dendritic
CNOT2	1.94546e-28	0.118885	0.211	0.143	9.27983e-26	Dendritic
CD33	3.98256e-27	0.753102	0.435	0.298	1.89968e-24	Dendritic
CMKLR1	8.74452e-27	1.50824	0.087	0.03	4.17114e-24	Dendritic
LY86	5.04247e-26	0.422637	0.429	0.301	2.40526e-23	Dendritic
GAB2	6.32241e-25	1.25497	0.2	0.105	3.01579e-22	Dendritic
CASP9	6.93353e-25	0.881648	0.115	0.051	3.30729e-22	Dendritic
CASP3	4.96746e-24	0.946013	0.214	0.127	2.36948e-21	Dendritic
STAT5A	4.97901e-24	0.646688	0.353	0.242	2.37499e-21	Dendritic
RHOU	1.97335e-23	0.737572	0.142	0.074	9.4129e-21	Dendritic
PCNA	2.39191e-23	0.642439	0.139	0.08	1.14094e-20	Dendritic
MCM2	2.11701e-22	1.63831	0.07	0.025	1.00982e-19	Dendritic
MME	2.01964e-21	4.93198	0.015	0.001	9.63368e-19	Dendritic
CKS1B	4.81735e-20	0.734242	0.133	0.07	2.29788e-17	Dendritic
CD86	5.05204e-20	0.136719	0.336	0.262	2.40983e-17	Dendritic
CD1A	2.71079e-19	1.02834	0.041	0.014	1.29305e-16	Dendritic
SELPLG	1.16981e-18	0.215266	0.891	0.817	5.58e-16	Dendritic
ICAM1	9.36745e-18	0.838156	0.19	0.11	4.46827e-15	Dendritic
EIF2AK2	2.22881e-17	0.108293	0.12	0.083	1.06314e-14	Dendritic
LGALS1	1.12548e-16	0.283294	0.837	0.754	5.36854e-14	Dendritic
CD38	1.69875e-16	0.68013	0.062	0.031	8.10302e-14	Dendritic
MCM4	2.04183e-15	1.66477	0.045	0.015	9.73952e-13	Dendritic
FPR3	6.47619e-15	2.0728	0.027	0.006	3.08914e-12	Dendritic
ENTPD1	8.02945e-15	0.399022	0.179	0.121	3.83005e-12	Dendritic
ITGAX	1.16667e-14	0.466819	0.51	0.418	5.56502e-12	Dendritic
PTTG2	2.11979e-12	0.515677	0.025	0.011	1.01114e-09	Dendritic
BID	2.80796e-12	0.149279	0.157	0.115	1.3394e-09	Dendritic
CSNK2A2	1.3526e-10	0.15283	0.097	0.064	6.45188e-08	Dendritic
BLK	2.09803e-10	1.30624	0.026	0.011	1.00076e-07	Dendritic
IL1B	3.21653e-10	1.4678	0.1	0.058	1.53428e-07	Dendritic
C5	1.3218e-09	1.10463	0.024	0.007	6.30497e-07	Dendritic
CD200	2.0476e-07	0.783373	0.02	0.009	9.76706e-05	Dendritic
IGHA1.secreted	1.07801e-06	0.344845	0.083	0.096	0.000514211	Dendritic
F13A1	8.59628e-06	0.362658	0.244	0.182	0.00410042	Dendritic
LAT2	1.77832e-05	0.194951	0.457	0.413	0.0084826	Dendritic
PSEN1	2.31794e-05	0.336327	0.102	0.075	0.0110566	Dendritic
THBD	0.000190579	1.77221	0.02	0.007	0.0909062	Dendritic
YBX3	0.000280517	0.282419	0.406	0.409	0.133807	Dendritic
MGST1	0.000286401	0.387161	0.218	0.172	0.136613	Dendritic
HERC5	0.000462859	0.184933	0.053	0.041	0.220784	Dendritic
MITF	0.000820181	0.988634	0.014	0.01	0.391226	Dendritic
TGFB3	0.00501371	0.228863	0.011	0.006	1	Dendritic
IL12A	0.00549423	1.22102	0.011	0.005	1	Dendritic

## Sheet: CD8T_cluster_DE
gene	p_val	avg_log2FC	pct.1	pct.2	p_val_adj	cluster
GZMH	0	1.76419	0.962	0.42	0	1:EMRA
GZMB	0	2.04859	0.802	0.262	0	1:EMRA
GNLY	0	1.26223	0.873	0.403	0	1:EMRA
CX3CR1	0	1.95359	0.647	0.213	0	1:EMRA
NKG7	0	1.0359	0.996	0.768	0	1:EMRA
PRF1	2.01485728724014e-310	1.1387	0.89	0.569	9.61087e-308	1:EMRA
CST7	4.74137e-258	0.678079	0.971	0.693	2.26163e-255	1:EMRA
CCL5	5.74348e-239	0.247023	0.996	0.766	2.73964e-236	1:EMRA
ZNF683	1.62584e-198	1.59566	0.32	0.094	7.75527e-196	1:EMRA
FCGR3A	2.26465e-167	1.28961	0.559	0.255	1.08024e-164	1:EMRA
LGALS1	1.78549e-164	0.849451	0.778	0.515	8.51681e-162	1:EMRA
TBX21	1.77461e-155	1.23068	0.629	0.32	8.4649e-153	1:EMRA
GZMA	5.02951e-153	0.416685	0.896	0.623	2.39908e-150	1:EMRA
LAIR2	8.8023e-136	2.34349	0.365	0.095	4.1987e-133	1:EMRA
ITGAM	1.26869e-117	1.19113	0.415	0.182	6.05163e-115	1:EMRA
B3GAT1	2.30623e-117	2.17631	0.222	0.051	1.10007e-114	1:EMRA
ITGB2	4.83049e-80	0.307283	0.985	0.918	2.30414e-77	1:EMRA
KLRD1	4.51027e-49	0.892181	0.404	0.223	2.1514e-46	1:EMRA
APOBEC3G	7.19905e-46	0.527095	0.587	0.411	3.43395e-43	1:EMRA
FGR	6.17612e-45	0.671496	0.469	0.295	2.94601e-42	1:EMRA
CTSW	3.39759e-40	0.30235	0.871	0.732	1.62065e-37	1:EMRA
S100A6	3.43275e-33	0.189902	0.987	0.957	1.63742e-30	1:EMRA
TARP.refseq	8.49131e-33	0.37233	0.527	0.381	4.05035e-30	1:EMRA
HLA.DPB1	5.4426e-30	0.306273	0.837	0.687	2.59612e-27	1:EMRA
CD300A	3.32827e-28	0.72828	0.483	0.306	1.58758e-25	1:EMRA
CD8A	1.01766e-26	0.232715	0.95	0.893	4.85423e-24	1:EMRA
RUNX3	5.4126e-26	0.235586	0.85	0.736	2.58181e-23	1:EMRA
PRDM1	1.44784e-18	0.389028	0.31	0.207	6.90618e-16	1:EMRA
RORA	9.0185e-18	0.35811	0.218	0.142	4.30182e-15	1:EMRA
HLA.DRB1	1.71409e-16	0.118187	0.701	0.6	8.17619e-14	1:EMRA
CCL4	1.76927e-16	0.539054	0.313	0.209	8.43942e-14	1:EMRA
CD3G	5.3331e-15	0.132924	0.554	0.455	2.54389e-12	1:EMRA
HLA.DPA1	8.02585e-13	0.172324	0.687	0.569	3.82833e-10	1:EMRA
CD2	2.06951e-12	0.1393	0.792	0.694	9.87158e-10	1:EMRA
THEMIS2	4.52555e-12	0.512745	0.301	0.191	2.15869e-09	1:EMRA
BLOC1S1	1.46784e-11	0.107564	0.353	0.284	7.00162e-09	1:EMRA
ARL4C	9.6042e-11	0.130967	0.601	0.503	4.5812e-08	1:EMRA
TNFAIP3	1.57461e-07	0.108428	0.252	0.203	7.51089e-05	1:EMRA
LAG3	3.15898e-07	0.457847	0.271	0.19	0.000150683	1:EMRA
CD244	1.21558e-06	0.338175	0.207	0.159	0.000579831	1:EMRA
XBP1	1.46942e-06	0.131272	0.383	0.313	0.000700914	1:EMRA
LCP1	1.54327e-06	0.111715	0.927	0.879	0.000736142	1:EMRA
GZMK	0	2.62648	0.78	0.195	0	2:EM
DUSP2	3.84486e-253	1.48324	0.701	0.396	1.834e-250	2:EM
CCL5	3.32264e-210	0.513189	0.993	0.811	1.5849e-207	2:EM
IL7R	2.07085e-121	0.741399	0.677	0.416	9.87796e-119	2:EM
CXCR3	1.39037e-118	1.41976	0.409	0.184	6.63209e-116	2:EM
CXCR4	2.16175e-87	0.659865	0.629	0.475	1.03116e-84	2:EM
CD74	3.9022e-79	0.460966	0.965	0.909	1.86135e-76	2:EM
CD27	1.8518e-75	0.370151	0.473	0.269	8.83307e-73	2:EM
JUNB	1.79071e-69	0.79729	0.529	0.363	8.54169e-67	2:EM
RGS1	2.30001e-57	2.20608	0.11	0.033	1.09711e-54	2:EM
TRAT1	2.11372e-43	1.22191	0.204	0.087	1.00824e-40	2:EM
FYN	2.22342e-40	0.410919	0.852	0.763	1.06057e-37	2:EM
DUSP1	3.66915e-40	0.457275	0.683	0.575	1.75018e-37	2:EM
IL2RB	2.59558e-39	0.459771	0.709	0.586	1.23809e-36	2:EM
CD69	3.00963e-39	0.92349	0.234	0.134	1.43559e-36	2:EM
TCF7	2.06616e-35	0.139829	0.455	0.294	9.85559e-33	2:EM
JUN	1.42081e-33	0.742535	0.235	0.166	6.77726e-31	2:EM
GIMAP5	9.73494e-30	0.439433	0.515	0.392	4.64356e-27	2:EM
ITGA4	2.33829e-24	0.450579	0.423	0.347	1.11537e-21	2:EM
CCL3	4.56382e-24	1.40874	0.132	0.066	2.17694e-21	2:EM
TRAC	1.18754e-22	0.218873	0.948	0.919	5.66456e-20	2:EM
BTG1	2.65105e-22	0.16859	0.828	0.748	1.26455e-19	2:EM
IL32	2.27367e-21	0.125875	0.997	0.992	1.08454e-18	2:EM
GZMA	3.69666e-21	0.271917	0.788	0.706	1.76331e-18	2:EM
TNFSF8	7.42021e-21	1.07595	0.119	0.053	3.53944e-18	2:EM
XCL2	1.51382e-20	0.901555	0.315	0.191	7.22092e-18	2:EM
YBX3	1.65347e-18	0.559806	0.333	0.22	7.88706e-16	2:EM
EOMES	2.253e-18	0.83812	0.198	0.128	1.07468e-15	2:EM
FAS	5.03149e-17	0.822385	0.117	0.079	2.40002e-14	2:EM
CD44	6.06819e-16	0.243748	0.644	0.57	2.89453e-13	2:EM
CD8B	6.26889e-16	0.192894	0.827	0.76	2.99026e-13	2:EM
CCR5	7.18141e-16	1.00302	0.135	0.075	3.42553e-13	2:EM
CD2	7.71713e-16	0.243477	0.775	0.717	3.68107e-13	2:EM
TIGIT	2.59167e-15	0.969135	0.147	0.092	1.23623e-12	2:EM
KLRK1	9.69625e-14	0.158639	0.895	0.854	4.62511e-11	2:EM
HLA.DQB1	1.09896e-13	0.565869	0.33	0.241	5.24205e-11	2:EM
ITGAE	2.14084e-13	0.617423	0.168	0.12	1.02118e-10	2:EM
S100A10	5.50746e-11	0.167044	0.907	0.875	2.62706e-08	2:EM
CD48	8.32941e-11	0.150856	0.736	0.69	3.97313e-08	2:EM
CKLF	1.23383e-10	0.628737	0.142	0.1	5.88535e-08	2:EM
TNFSF10	6.10803e-10	0.475982	0.161	0.129	2.91353e-07	2:EM
IL23R	3.16223e-09	0.351869	0.414	0.342	1.50839e-06	2:EM
TIAF1	8.68762e-09	0.259369	0.235	0.214	4.144e-06	2:EM
LAG3	1.00743e-08	0.304205	0.238	0.215	4.80546e-06	2:EM
GIMAP2	2.87379e-08	0.217356	0.404	0.333	1.3708e-05	2:EM
CCL4	7.82018e-08	0.244385	0.26	0.244	3.73023e-05	2:EM
LGALS3	8.89777e-08	0.494092	0.121	0.098	4.24424e-05	2:EM
VIM	1.36246e-07	0.110902	0.876	0.839	6.49893e-05	2:EM
HLA.DMA	5.34046e-07	0.427691	0.208	0.158	0.00025474	2:EM
CBLB	1.47097e-06	0.476372	0.157	0.117	0.000701652	2:EM
TNFAIP3	2.33735e-06	0.336075	0.248	0.214	0.00111492	2:EM
ANXA5	4.57369e-06	0.140014	0.315	0.305	0.00218165	2:EM
HLA.DQA1	6.80937e-06	0.386902	0.169	0.145	0.00324807	2:EM
IFNGR1	7.86954e-06	0.45083	0.149	0.113	0.00375377	2:EM
HLA.DMB	8.51532e-06	0.413035	0.124	0.097	0.00406181	2:EM
STAT5A	1.21314e-05	0.269529	0.206	0.17	0.00578666	2:EM
BST2	1.32246e-05	0.110827	0.251	0.237	0.00630812	2:EM
HLA.DRB1	3.78702e-05	0.191947	0.696	0.621	0.0180641	2:EM
HLA.DPA1	8.73685e-05	0.142228	0.657	0.6	0.0416748	2:EM
CCR7	0	5.1385	0.818	0.069	0	3:naive
LEF1	0	4.11981	0.803	0.139	0	3:naive
SELL	0	2.97831	0.812	0.273	0	3:naive
CD27	0	2.67449	0.732	0.235	0	3:naive
PIK3IP1	0	2.64645	0.803	0.397	0	3:naive
TCF7	0	2.60963	0.67	0.264	0	3:naive
CD8B	0	1.36231	0.882	0.754	0	3:naive
BTG1	1.44267168585644e-321	1.34155	0.848	0.75	6.88154394153522e-319	3:naive
MYC	1.20057951939423e-320	3.26607	0.573	0.131	5.72676430751047e-318	3:naive
FYB	1.04029e-192	1.39951	0.576	0.458	4.96218e-190	3:naive
LCK	3.59314e-180	0.866643	0.846	0.856	1.71393e-177	3:naive
PASK	6.51144e-180	3.35973	0.288	0.058	3.10596e-177	3:naive
CD3E	7.22074e-168	0.690855	0.96	0.971	3.4443e-165	3:naive
CD37	2.53825e-166	0.874018	0.838	0.842	1.21074e-163	3:naive
TSPAN32	2.01323e-150	1.65003	0.403	0.267	9.60311e-148	3:naive
LAT	4.75965e-144	0.935306	0.661	0.653	2.27036e-141	3:naive
CD48	1.06768e-136	0.862594	0.698	0.7	5.09285e-134	3:naive
CD7	8.86744e-131	1.66225	0.428	0.292	4.22977e-128	3:naive
IL7R	1.22398e-129	1.43889	0.699	0.432	5.83839e-127	3:naive
VIM	5.01167e-119	0.839342	0.856	0.846	2.39057e-116	3:naive
CD5	5.01359e-115	1.03951	0.508	0.452	2.39148e-112	3:naive
FAM65B	7.22507e-114	1.2476	0.468	0.392	3.44636e-111	3:naive
C10orf54	1.40697e-112	0.740508	0.58	0.622	6.71127e-110	3:naive
LTB	1.11058e-110	2.52567	0.294	0.088	5.29748e-108	3:naive
GIMAP5	5.17017e-109	1.13839	0.471	0.41	2.46617e-106	3:naive
HLA.A	7.11085e-102	0.282329	1	1	3.39188e-99	3:naive
CD79A	2.89745e-101	3.00115	0.177	0.052	1.38208e-98	3:naive
VPS28	1.25781e-100	0.871388	0.375	0.381	5.99973e-98	3:naive
TXK	3.19225e-100	3.35694	0.185	0.03	1.5227e-97	3:naive
CD55	9.05722e-99	2.55849	0.196	0.064	4.32029e-96	3:naive
CD44	1.80077e-97	0.714972	0.556	0.592	8.58966e-95	3:naive
GIMAP2	3.95331e-97	1.11897	0.39	0.341	1.88573e-94	3:naive
TRBC2	2.11446e-88	0.76455	0.957	0.964	1.0086e-85	3:naive
CD6	2.27479e-87	0.693591	0.701	0.708	1.08507e-84	3:naive
SELPLG	5.52289e-86	0.583608	0.741	0.8	2.63442e-83	3:naive
IL4R	7.24156e-81	1.21356	0.277	0.223	3.45423e-78	3:naive
BCL11B	2.85495e-80	1.40936	0.226	0.173	1.36181e-77	3:naive
STAT5A	5.14444e-78	1.36136	0.234	0.167	2.4539e-75	3:naive
NT5E	3.89779e-75	3.4688	0.16	0.025	1.85924e-72	3:naive
GNAI2	8.92025e-71	0.179545	0.548	0.721	4.25496e-68	3:naive
BIN2	8.94076e-71	0.238818	0.639	0.799	4.26474e-68	3:naive
IL23R	3.14224e-69	0.364499	0.273	0.375	1.49885e-66	3:naive
ARPC1B	4.2324e-69	0.369148	0.301	0.396	2.01886e-66	3:naive
PSMB8	3.59522e-68	0.419937	0.492	0.588	1.71492e-65	3:naive
LAMP1	3.75606e-67	0.218262	0.448	0.589	1.79164e-64	3:naive
RPN2	1.32816e-64	0.333486	0.308	0.414	6.3353e-62	3:naive
FCN1	2.53157e-64	0.573448	0.415	0.488	1.20756e-61	3:naive
CD3D	6.9694e-63	0.319595	0.737	0.837	3.3244e-60	3:naive
PTPRC	1.67173e-61	0.129629	0.501	0.673	7.97417e-59	3:naive
CD3G	9.88793e-61	0.115721	0.365	0.516	4.71654e-58	3:naive
ITGA4	1.75754e-59	0.1138	0.244	0.387	8.38347e-57	3:naive
FOXO1	3.40289e-59	2.13423	0.159	0.066	1.62318e-56	3:naive
IKZF1	3.60772e-59	0.615255	0.222	0.257	1.72088e-56	3:naive
HARS1	1.70481e-58	0.929105	0.139	0.146	8.13193e-56	3:naive
PLAC8	6.04429e-58	0.757247	0.359	0.358	2.88312e-55	3:naive
ZAP70	7.98338e-58	0.709261	0.203	0.236	3.80807e-55	3:naive
STAT6	9.24086e-58	0.767419	0.205	0.218	4.40789e-55	3:naive
CTSS	5.10577e-57	0.324814	0.211	0.31	2.43545e-54	3:naive
CXCR4	5.69578e-57	0.409871	0.476	0.516	2.71688e-54	3:naive
STAT3	8.9173e-57	0.380614	0.193	0.258	4.25355e-54	3:naive
KLRK1	9.24087e-57	0.452906	0.798	0.876	4.40789e-54	3:naive
JUNB	2.74043e-56	0.77936	0.403	0.399	1.30718e-53	3:naive
YBX3	4.47705e-56	0.927805	0.248	0.245	2.13555e-53	3:naive
TRAC	6.36148e-56	0.488583	0.897	0.931	3.03443e-53	3:naive
IGBP1	1.3074e-55	1.04962	0.192	0.176	6.23632e-53	3:naive
PDIA4	1.56202e-55	0.42375	0.151	0.216	7.45082e-53	3:naive
S100A9	6.18868e-54	0.619548	0.456	0.505	2.952e-51	3:naive
CD247	1.23333e-53	0.414414	0.272	0.361	5.88301e-51	3:naive
STAT4	1.70501e-53	0.430102	0.155	0.218	8.13288e-51	3:naive
DUSP1	2.09389e-53	0.214776	0.479	0.622	9.98786e-51	3:naive
CTSD	2.42142e-53	0.493043	0.172	0.232	1.15502e-50	3:naive
BLOC1S1	1.42634e-52	0.16852	0.213	0.328	6.80365e-50	3:naive
BST2	5.16858e-52	0.108065	0.161	0.255	2.46541e-49	3:naive
DOCK8	9.71861e-52	0.522287	0.194	0.251	4.63578e-49	3:naive
BAX	2.02621e-51	0.403042	0.227	0.302	9.66502e-49	3:naive
TUBA1B	5.06572e-50	0.146916	0.329	0.456	2.41635e-47	3:naive
FCER1G	2.07122e-49	1.05401	0.173	0.168	9.87971e-47	3:naive
LIPA	8.64867e-49	0.326064	0.176	0.25	4.12541e-46	3:naive
HIF1A	1.05779e-48	1.03797	0.174	0.16	5.04567e-46	3:naive
BCL2	5.34204e-48	1.44121	0.159	0.109	2.54815e-45	3:naive
IFITM3	6.71114e-48	0.193266	0.48	0.607	3.20121e-45	3:naive
ADA	1.67463e-47	0.216926	0.142	0.221	7.988e-45	3:naive
CNOT2	2.71791e-45	1.06389	0.128	0.12	1.29644e-42	3:naive
KDELR1	4.96591e-45	0.569436	0.122	0.155	2.36874e-42	3:naive
NME1	1.86622e-43	1.33594	0.114	0.087	8.90187e-41	3:naive
MARCHF8	1.5134e-42	0.919536	0.146	0.141	7.21892e-40	3:naive
TNFRSF25	6.76343e-42	2.24381	0.146	0.048	3.22615e-39	3:naive
FOXP1	4.98778e-41	1.88418	0.101	0.054	2.37917e-38	3:naive
CD14	2.66462e-39	0.632847	0.204	0.242	1.27103e-36	3:naive
S100A12	4.39419e-36	0.773838	0.086	0.106	2.09603e-33	3:naive
PRCP	5.87194e-35	0.962926	0.1	0.093	2.80092e-32	3:naive
MX1	6.85828e-34	0.390058	0.109	0.143	3.2714e-31	3:naive
SERPINA1	2.49481e-33	0.587585	0.121	0.16	1.19002e-30	3:naive
CD52	1.5073e-31	0.412264	0.95	0.958	7.18982e-29	3:naive
LGALS9	3.08836e-30	0.284167	0.095	0.144	1.47315e-27	3:naive
OAS2	8.05441e-30	0.115042	0.096	0.147	3.84195e-27	3:naive
TRIB2	1.73933e-27	1.12631	0.118	0.102	8.29658e-25	3:naive
LAP3	6.81104e-27	0.162874	0.074	0.124	3.24886e-24	3:naive
GABPA	1.58261e-26	0.737994	0.104	0.104	7.54905e-24	3:naive
STXBP2	5.69442e-26	0.696686	0.106	0.125	2.71624e-23	3:naive
LST1	1.84043e-23	0.381321	0.08	0.119	8.77886e-21	3:naive
CCND2	8.78719e-23	0.349559	0.086	0.117	4.19149e-20	3:naive
CASP3	2.62718e-22	0.381519	0.071	0.103	1.25316e-19	3:naive
TGFBI	1.15858e-21	0.263158	0.078	0.119	5.52645e-19	3:naive
ITGAE	1.9243e-21	0.493966	0.113	0.135	9.17893e-19	3:naive
CD69	1.53433e-17	0.114608	0.106	0.166	7.31876e-15	3:naive
ITGAX	5.5478e-17	0.12878	0.065	0.11	2.6463e-14	3:naive
IL32	1.79797e-15	0.123185	0.976	0.996	8.57634e-13	3:naive
TRAT1	7.41984e-14	0.518911	0.106	0.115	3.53926e-11	3:naive
HLA.DRB1	3.26054e-82	0.984519	0.894	0.611	1.55528e-79	4:CD38+HLADR+EM
CD74	3.42445e-67	0.898764	0.986	0.915	1.63346e-64	4:CD38+HLADR+EM
CD160	8.31378e-62	2.25951	0.373	0.079	3.96567e-59	4:CD38+HLADR+EM
NKG7	4.66489e-60	0.411013	0.999	0.837	2.22515e-57	4:CD38+HLADR+EM
GZMA	2.6987e-54	0.568151	0.943	0.702	1.28728e-51	4:CD38+HLADR+EM
GZMK	5.6132e-54	0.336423	0.574	0.3	2.6775e-51	4:CD38+HLADR+EM
CST7	1.52928e-52	0.384908	0.988	0.776	7.29468e-50	4:CD38+HLADR+EM
HLA.DPA1	3.63076e-45	0.7981	0.869	0.586	1.73187e-42	4:CD38+HLADR+EM
HLA.DRA	1.46103e-42	1.08556	0.658	0.361	6.96913e-40	4:CD38+HLADR+EM
HLA.DQB1	2.3197e-42	1.08905	0.499	0.236	1.1065e-39	4:CD38+HLADR+EM
HLA.DPB1	2.15497e-39	0.552943	0.937	0.722	1.02792e-36	4:CD38+HLADR+EM
CCL5	4.52336e-39	0.37828	0.995	0.837	2.15764e-36	4:CD38+HLADR+EM
IFITM3	2.32721e-36	0.494822	0.827	0.562	1.11008e-33	4:CD38+HLADR+EM
CXCR3	1.60026e-35	0.494832	0.409	0.216	7.63324e-33	4:CD38+HLADR+EM
EOMES	8.29619e-35	0.930135	0.301	0.127	3.95728e-32	4:CD38+HLADR+EM
IFNG	2.42723e-34	2.01547	0.189	0.038	1.15779e-31	4:CD38+HLADR+EM
IFITM2	7.499e-32	0.545528	0.876	0.645	3.57702e-29	4:CD38+HLADR+EM
HLA.DQA1	2.53575e-31	1.21883	0.324	0.132	1.20955e-28	4:CD38+HLADR+EM
CASP5	2.18009e-29	0.182044	0.405	0.267	1.0399e-26	4:CD38+HLADR+EM
XCL2	2.43754e-29	0.769845	0.397	0.2	1.16271e-26	4:CD38+HLADR+EM
KLRG1	4.81755e-29	0.765517	0.483	0.256	2.29797e-26	4:CD38+HLADR+EM
TARP.refseq	3.94522e-28	0.41057	0.641	0.414	1.88187e-25	4:CD38+HLADR+EM
HLA.DMA	2.0284e-27	0.779084	0.32	0.153	9.67547e-25	4:CD38+HLADR+EM
CCR5	4.93132e-27	1.04333	0.201	0.077	2.35224e-24	4:CD38+HLADR+EM
BLOC1S1	1.27939e-26	0.197958	0.448	0.295	6.10268e-24	4:CD38+HLADR+EM
PSMB8	2.13285e-26	0.312339	0.765	0.553	1.01737e-23	4:CD38+HLADR+EM
ADA	5.78227e-26	0.56518	0.357	0.192	2.75814e-23	4:CD38+HLADR+EM
CD244	2.05989e-24	0.462704	0.293	0.164	9.82566e-22	4:CD38+HLADR+EM
PDIA6	5.35639e-24	0.247048	0.294	0.188	2.555e-21	4:CD38+HLADR+EM
CASP3	2.64008e-23	0.560264	0.185	0.089	1.25932e-20	4:CD38+HLADR+EM
CHI3L2	1.70998e-22	1.36977	0.118	0.036	8.15662e-20	4:CD38+HLADR+EM
LAG3	2.10592e-22	0.545467	0.358	0.206	1.00453e-19	4:CD38+HLADR+EM
FGR	2.62912e-22	0.424546	0.536	0.341	1.25409e-19	4:CD38+HLADR+EM
CD63	5.8735e-22	0.112997	0.698	0.54	2.80166e-19	4:CD38+HLADR+EM
DUSP2	3.75489e-21	0.217391	0.627	0.447	1.79108e-18	4:CD38+HLADR+EM
TIGIT	4.35887e-21	1.09592	0.229	0.091	2.07918e-18	4:CD38+HLADR+EM
HLA.DMB	1.09682e-20	0.927236	0.221	0.091	5.23181e-18	4:CD38+HLADR+EM
CD3G	1.28274e-20	0.107988	0.634	0.477	6.11865e-18	4:CD38+HLADR+EM
FAS	1.32671e-20	0.812184	0.172	0.079	6.32841e-18	4:CD38+HLADR+EM
APOBEC3G	1.39965e-20	0.383407	0.658	0.457	6.67631e-18	4:CD38+HLADR+EM
LAP3	3.90707e-20	0.367182	0.195	0.108	1.86367e-17	4:CD38+HLADR+EM
LGALS9	4.23067e-20	0.393478	0.221	0.128	2.01803e-17	4:CD38+HLADR+EM
CASP1	6.15026e-20	0.159659	0.328	0.221	2.93367e-17	4:CD38+HLADR+EM
IL2RB	1.21302e-19	0.153853	0.764	0.597	5.78611e-17	4:CD38+HLADR+EM
MYD88	1.42557e-19	0.180651	0.36	0.24	6.79998e-17	4:CD38+HLADR+EM
KLRD1	1.95206e-19	0.252537	0.405	0.279	9.3113e-17	4:CD38+HLADR+EM
PIK3AP1	4.53095e-19	0.515467	0.27	0.148	2.16127e-16	4:CD38+HLADR+EM
IL12RB1	1.33704e-17	0.19925	0.211	0.136	6.37769e-15	4:CD38+HLADR+EM
FYN	4.8269e-17	0.166271	0.905	0.77	2.30243e-14	4:CD38+HLADR+EM
GAPDH	6.45201e-17	0.238283	0.986	0.929	3.07761e-14	4:CD38+HLADR+EM
LGALS1	1.0554e-15	0.32287	0.757	0.597	5.03426e-13	4:CD38+HLADR+EM
STAT1	5.27362e-15	0.370849	0.157	0.085	2.51552e-12	4:CD38+HLADR+EM
CCL3	2.1342e-14	0.283178	0.124	0.076	1.01801e-11	4:CD38+HLADR+EM
IFI6	4.99401e-14	0.161218	0.105	0.06	2.38214e-11	4:CD38+HLADR+EM
LCP1	7.06634e-14	0.152466	0.974	0.889	3.37064e-11	4:CD38+HLADR+EM
CBLB	3.67245e-12	0.146721	0.19	0.119	1.75176e-09	4:CD38+HLADR+EM
ANXA5	4.73437e-12	0.23624	0.417	0.296	2.25829e-09	4:CD38+HLADR+EM
JUN	4.8814e-12	0.323313	0.277	0.171	2.32843e-09	4:CD38+HLADR+EM
LAIR2	8.84573e-11	0.573925	0.324	0.182	4.21942e-08	4:CD38+HLADR+EM
CX3CR1	1.55167e-10	0.142742	0.467	0.364	7.40149e-08	4:CD38+HLADR+EM
TUBA1B	2.15035e-09	0.645776	0.541	0.425	1.02572e-06	4:CD38+HLADR+EM
PCNA	1.25139e-08	0.796607	0.128	0.071	5.96914e-06	4:CD38+HLADR+EM
KLRC3	1.90976e-187	3.74668	0.338	0.03	9.10958e-185	4:CD56+EMRA
KLRC1	1.05715e-155	3.19693	0.332	0.038	5.04261e-153	4:CD56+EMRA
NKG7	1.09305e-153	0.486857	0.998	0.837	5.21383e-151	4:CD56+EMRA
GNLY	2.19692e-150	1.56483	0.844	0.55	1.04793e-147	4:CD56+EMRA
CST7	2.79031e-126	0.458637	0.986	0.777	1.33098e-123	4:CD56+EMRA
FCGR3A	8.28414e-124	1.39984	0.688	0.335	3.95153e-121	4:CD56+EMRA
KIR2DL1	1.61803e-122	4.78333	0.199	0.008	7.71802e-120	4:CD56+EMRA
GZMB	6.84992e-104	0.9969	0.752	0.433	3.26741e-101	4:CD56+EMRA
IKZF2	2.38499e-98	3.47375	0.214	0.016	1.13764e-95	4:CD56+EMRA
GZMH	4.53381e-94	0.476475	0.852	0.598	2.16263e-91	4:CD56+EMRA
CCL5	1.30494e-90	0.357185	0.994	0.837	6.22459e-88	4:CD56+EMRA
PRF1	4.91805e-88	0.624809	0.88	0.668	2.34591e-85	4:CD56+EMRA
KLRF1	2.6607e-78	1.71279	0.39	0.142	1.26915e-75	4:CD56+EMRA
CD300A	1.08945e-70	0.964846	0.598	0.348	5.19667e-68	4:CD56+EMRA
TBX21	7.50126e-65	0.696803	0.64	0.414	3.5781e-62	4:CD56+EMRA
GZMA	3.53886e-59	0.228582	0.88	0.709	1.68804e-56	4:CD56+EMRA
TARP.refseq	1.02912e-58	0.799431	0.633	0.415	4.9089e-56	4:CD56+EMRA
CTSW	1.70278e-54	0.60909	0.921	0.77	8.12225e-52	4:CD56+EMRA
CD63	4.0272e-54	0.772035	0.767	0.534	1.92098e-51	4:CD56+EMRA
TYROBP	5.24652e-52	1.34422	0.537	0.302	2.50259e-49	4:CD56+EMRA
ITGAM	4.10362e-48	1.08076	0.478	0.247	1.95743e-45	4:CD56+EMRA
RUNX3	1.8096e-44	0.45085	0.914	0.765	8.63179e-42	4:CD56+EMRA
TRDC	4.97078e-43	2.77118	0.117	0.023	2.37106e-40	4:CD56+EMRA
IL2RB	3.11663e-39	0.658953	0.766	0.598	1.48663e-36	4:CD56+EMRA
NCR3	8.74015e-38	1.09457	0.318	0.135	4.16905e-35	4:CD56+EMRA
FGR	3.73777e-37	0.593899	0.493	0.346	1.78291e-34	4:CD56+EMRA
ZNF683	3.83198e-37	1.49466	0.36	0.159	1.82785e-34	4:CD56+EMRA
LAT2	2.88625e-35	1.60903	0.138	0.041	1.37674e-32	4:CD56+EMRA
PIK3AP1	1.8501e-33	1.05379	0.296	0.146	8.82495e-31	4:CD56+EMRA
PLAC8	8.05752e-30	0.500387	0.5	0.343	3.84344e-27	4:CD56+EMRA
CX3CR1	5.23093e-28	0.230651	0.454	0.366	2.49515e-25	4:CD56+EMRA
APOBEC3G	6.27225e-27	0.391772	0.596	0.464	2.99186e-24	4:CD56+EMRA
LGALS1	3.88499e-25	0.474743	0.732	0.6	1.85314e-22	4:CD56+EMRA
KLRD1	4.65926e-25	0.499597	0.392	0.28	2.22247e-22	4:CD56+EMRA
ITGB2	6.83389e-24	0.24581	0.984	0.939	3.25976e-21	4:CD56+EMRA
ABCB1	4.59128e-22	1.07547	0.136	0.052	2.19004e-19	4:CD56+EMRA
LYN	1.17086e-21	0.895769	0.219	0.116	5.58498e-19	4:CD56+EMRA
CCL4	2.39829e-21	0.650632	0.358	0.236	1.14398e-18	4:CD56+EMRA
ITGAX	9.98143e-19	1.18124	0.186	0.094	4.76114e-16	4:CD56+EMRA
ARL4C	3.60303e-18	0.175753	0.623	0.531	1.71864e-15	4:CD56+EMRA
XCL2	5.19867e-18	0.691665	0.301	0.21	2.47976e-15	4:CD56+EMRA
CD244	3.81618e-17	0.814902	0.271	0.167	1.82032e-14	4:CD56+EMRA
XBP1	2.80207e-15	0.310309	0.42	0.331	1.33659e-12	4:CD56+EMRA
KLRC4	3.72847e-14	0.846934	0.11	0.058	1.77848e-11	4:CD56+EMRA
KLRG1	5.43379e-14	0.351622	0.35	0.27	2.59192e-11	4:CD56+EMRA
CD247	8.53505e-12	0.185677	0.407	0.341	4.07122e-09	4:CD56+EMRA
LGALS3	9.96194e-11	0.140328	0.136	0.1	4.75185e-08	4:CD56+EMRA
B3GAT1	7.2569e-10	0.600412	0.162	0.109	3.46154e-07	4:CD56+EMRA
CCND2	9.15408e-09	0.183458	0.146	0.109	4.3665e-06	4:CD56+EMRA
TIGIT	5.52386e-08	0.432152	0.137	0.101	2.63488e-05	4:CD56+EMRA
CCL3	6.82632e-08	0.213825	0.11	0.078	3.25616e-05	4:CD56+EMRA
IL18R1	9.818e-08	0.824576	0.131	0.076	4.68318e-05	4:CD56+EMRA
CD160	1.30633e-06	0.282093	0.124	0.105	0.00062312	4:CD56+EMRA
PRDM1	3.16297e-06	0.347167	0.302	0.239	0.00150874	4:CD56+EMRA
KLRB1	0	3.93357	0.907	0.22	0	6:MAIT
RORC	1.02227e-129	7.47107	0.26	0.003	4.87623e-127	6:MAIT
GZMK	1.89002e-112	1.59716	0.811	0.307	9.01539e-110	6:MAIT
NCR3	6.1774e-92	2.71556	0.474	0.139	2.94662e-89	6:MAIT
IL7R	2.01156e-62	1.30245	0.797	0.462	9.59513e-60	6:MAIT
IL18RAP	1.2383e-51	3.08481	0.264	0.047	5.9067e-49	6:MAIT
DUSP2	3.2349e-48	1.16557	0.718	0.454	1.54305e-45	6:MAIT
CXCR6	5.1792e-48	3.56835	0.2	0.024	2.47048e-45	6:MAIT
DPP4	4.26045e-46	2.63189	0.241	0.038	2.03223e-43	6:MAIT
CCR2	1.03708e-34	2.98782	0.169	0.027	4.94687e-32	6:MAIT
CCR6	4.44573e-34	4.86751	0.1	0.003	2.12061e-31	6:MAIT
DUSP1	9.54934e-33	0.942897	0.722	0.594	4.55504e-30	6:MAIT
ZBTB16	1.23579e-29	4.11694	0.105	0.007	5.89473e-27	6:MAIT
PRDM1	1.67903e-26	1.41712	0.399	0.239	8.00899e-24	6:MAIT
LTB	1.1949e-23	1.53575	0.319	0.113	5.69965e-21	6:MAIT
S100A6	1.80822e-23	0.377387	0.984	0.968	8.62523e-21	6:MAIT
CCR5	9.39408e-22	1.83672	0.198	0.084	4.48098e-19	6:MAIT
TNFRSF25	1.19265e-20	1.89707	0.205	0.058	5.68895e-18	6:MAIT
MYC	2.09347e-16	0.74197	0.376	0.195	9.98584e-14	6:MAIT
IL32	3.68587e-14	0.241136	0.991	0.993	1.75816e-11	6:MAIT
CXCR4	5.25648e-14	0.779685	0.656	0.504	2.50734e-11	6:MAIT
KLRG1	1.70779e-13	0.889515	0.353	0.274	8.14617e-11	6:MAIT
LST1	3.53722e-13	1.40053	0.205	0.109	1.68725e-10	6:MAIT
TNFAIP3	8.71471e-13	0.983331	0.298	0.218	4.15692e-10	6:MAIT
RORA	2.94759e-12	1.03811	0.241	0.167	1.406e-09	6:MAIT
C10orf54	5.04723e-12	0.487199	0.679	0.612	2.40753e-09	6:MAIT
GZMA	1.24322e-11	0.347086	0.831	0.72	5.93015e-09	6:MAIT
CD69	1.47061e-11	1.14118	0.253	0.152	7.01482e-09	6:MAIT
LGALS3	5.33824e-11	1.35487	0.185	0.1	2.54634e-08	6:MAIT
ABCB1	2.02181e-10	1.61179	0.144	0.056	9.64403e-08	6:MAIT
ARL4C	3.82522e-10	0.460495	0.567	0.538	1.82463e-07	6:MAIT
IKZF2	3.81848e-09	2.10736	0.116	0.031	1.82142e-06	6:MAIT
TARP.refseq	4.31832e-09	0.681994	0.51	0.432	2.05984e-06	6:MAIT
IL18R1	1.17222e-08	1.49346	0.162	0.078	5.59147e-06	6:MAIT
IFI44	1.18327e-08	1.26028	0.157	0.082	5.64418e-06	6:MAIT
BTG1	4.72653e-08	0.349553	0.82	0.764	2.25456e-05	6:MAIT
PIK3AP1	1.01162e-07	0.973905	0.205	0.158	4.82543e-05	6:MAIT
TYROBP	3.12844e-07	0.649144	0.358	0.322	0.000149226	6:MAIT
CASP5	1.05702e-06	0.501778	0.31	0.278	0.000504199	6:MAIT
XBP1	2.95252e-06	0.48135	0.371	0.338	0.00140835	6:MAIT
LAG3	4.84318e-06	0.295608	0.2	0.221	0.0023102	6:MAIT
CBLB	1.02566e-05	0.968181	0.148	0.125	0.00489237	6:MAIT
LAMP1	1.81174e-05	0.113224	0.501	0.569	0.00864199	6:MAIT
TRAT1	2.74689e-05	0.886238	0.166	0.111	0.0131027	6:MAIT
TNFSF10	3.39106e-05	0.60214	0.15	0.136	0.0161753	6:MAIT
FCN1	9.92337e-05	0.373709	0.49	0.476	0.0473345	6:MAIT
VIM	1.67272e-43	1.16969	0.962	0.845	7.97889e-41	7:CD25+EM
IL7R	2.88545e-34	1.46153	0.842	0.469	1.37636e-31	7:CD25+EM
PTGDR2	9.21291e-29	6.35433	0.136	0.003	4.39456e-26	7:CD25+EM
CD52	1.91663e-27	0.755842	0.989	0.956	9.14231e-25	7:CD25+EM
IL32	7.64726e-25	0.56855	1	0.993	3.64774e-22	7:CD25+EM
S100A10	1.12735e-24	0.845697	0.902	0.881	5.37745e-22	7:CD25+EM
LTB	1.04762e-22	2.35869	0.413	0.116	4.99715e-20	7:CD25+EM
TNFSF10	7.88542e-22	1.99265	0.38	0.132	3.76135e-19	7:CD25+EM
TNFRSF4	4.0679e-20	5.83661	0.109	0.003	1.94039e-17	7:CD25+EM
BIRC3	2.05368e-16	2.71817	0.207	0.045	9.79604e-14	7:CD25+EM
MYC	4.51287e-16	1.26923	0.505	0.198	2.15264e-13	7:CD25+EM
FYB	2.9452e-15	0.968175	0.636	0.475	1.40486e-12	7:CD25+EM
S100A6	5.9533e-13	0.446064	0.989	0.968	2.83972e-10	7:CD25+EM
CD48	4.45874e-12	0.704667	0.826	0.698	2.12682e-09	7:CD25+EM
CD37	1.251e-11	0.60378	0.88	0.84	5.96729e-09	7:CD25+EM
LEF1	1.8227e-10	0.57743	0.511	0.242	8.69427e-08	7:CD25+EM
CD44	2.72556e-10	0.725973	0.712	0.584	1.30009e-07	7:CD25+EM
IL4R	1.1039e-09	1.15336	0.402	0.229	5.2656e-07	7:CD25+EM
PIK3IP1	1.1287e-09	0.738767	0.69	0.459	5.38389e-07	7:CD25+EM
LGALS9	2.80124e-09	1.49454	0.239	0.135	1.33619e-06	7:CD25+EM
TRAT1	4.05073e-09	1.54166	0.283	0.111	1.9322e-06	7:CD25+EM
SELL	4.81043e-09	0.887425	0.576	0.356	2.29458e-06	7:CD25+EM
CXCR4	5.51151e-09	0.823611	0.658	0.507	2.62899e-06	7:CD25+EM
TCF7	8.76562e-09	0.900536	0.56	0.326	4.1812e-06	7:CD25+EM
JUNB	4.07062e-08	0.998423	0.554	0.397	1.94168e-05	7:CD25+EM
TNFRSF25	4.44629e-08	2.09961	0.201	0.062	2.12088e-05	7:CD25+EM
TRAC	5.6799e-08	0.49598	0.94	0.925	2.70931e-05	7:CD25+EM
SELPLG	1.70357e-07	0.45604	0.859	0.789	8.12603e-05	7:CD25+EM
HLA.A	2.36831e-07	0.206992	1	1	0.000112968	7:CD25+EM
CCR2	2.61505e-07	2.32714	0.103	0.031	0.000124738	7:CD25+EM
TRIB2	2.95027e-07	1.56434	0.217	0.102	0.000140728	7:CD25+EM
C10orf54	5.44454e-07	0.590985	0.658	0.614	0.000259705	7:CD25+EM
IFITM2	6.73257e-07	0.4878	0.745	0.665	0.000321143	7:CD25+EM
CD27	9.51367e-07	0.679754	0.538	0.311	0.000453802	7:CD25+EM
GAPDH	2.05038e-06	0.370224	0.94	0.934	0.000978029	7:CD25+EM
ANXA5	1.18525e-05	0.706791	0.38	0.306	0.00565364	7:CD25+EM
CD69	1.38789e-05	1.21343	0.283	0.154	0.00662026	7:CD25+EM
ARPC1B	1.74721e-05	0.644965	0.435	0.38	0.00833421	7:CD25+EM
IFITM3	1.97065e-05	0.459867	0.62	0.586	0.00939999	7:CD25+EM
CD79B	3.22354e-05	1.88915	0.125	0.043	0.0153763	7:CD25+EM
PRDM1	3.5195e-05	0.936612	0.31	0.244	0.016788	7:CD25+EM
TNFSF8	3.75286e-05	1.41713	0.163	0.067	0.0179011	7:CD25+EM

## Sheet: CD4T_cluster_DE
gene	p_val	avg_log2FC	pct.1	pct.2	p_val_adj	cluster
CCR7	0	1.99645	0.811	0.367	0	1:naive
SELL	0	1.22182	0.857	0.523	0	1:naive
LEF1	0	1.38171	0.81	0.506	0	1:naive
PIK3IP1	0	1.18447	0.847	0.63	0	1:naive
BTG1	0	0.881924	0.904	0.798	0	1:naive
TCF7	2.4532e-275	1.09394	0.741	0.498	1.17018e-272	1:naive
CD27	1.41738e-201	0.937938	0.713	0.48	6.7609e-199	1:naive
IL4R	1.63814e-172	1.14646	0.422	0.304	7.81393e-170	1:naive
MYC	5.71475e-168	0.998094	0.601	0.427	2.72593e-165	1:naive
FAM65B	1.10026e-161	0.965656	0.549	0.429	5.24822e-159	1:naive
CD7	1.15212e-153	1.20608	0.442	0.273	5.49562e-151	1:naive
GIMAP2	9.26517e-130	0.887434	0.461	0.375	4.41948e-127	1:naive
CD3E	8.06977e-126	0.411781	0.961	0.945	3.84928e-123	1:naive
GIMAP5	3.1565e-122	0.726746	0.556	0.48	1.50565e-119	1:naive
CD48	3.0703e-121	0.484236	0.733	0.72	1.46453e-118	1:naive
CD37	1.13024e-119	0.434705	0.868	0.859	5.39125e-117	1:naive
LCK	5.15798e-112	0.416235	0.819	0.811	2.46036e-109	1:naive
FYB	7.21186e-108	0.583516	0.675	0.603	3.44006e-105	1:naive
BCL11B	1.52923e-97	0.937444	0.296	0.228	7.29444e-95	1:naive
LAT	2.26176e-94	0.430772	0.675	0.674	1.07886e-91	1:naive
TXK	4.58094e-91	1.55136	0.204	0.098	2.18511e-88	1:naive
PLAC8	1.38297e-90	0.824699	0.366	0.286	6.59677e-88	1:naive
LAMP1	1.94316e-88	0.237853	0.464	0.528	9.26886e-86	1:naive
VPS28	3.02728e-88	0.29319	0.358	0.404	1.44401e-85	1:naive
ARL4C	2.75102e-82	0.157276	0.403	0.495	1.31224e-79	1:naive
IKZF1	1.55095e-76	0.576392	0.267	0.261	7.39802e-74	1:naive
IGBP1	6.35322e-76	0.637265	0.243	0.233	3.03048e-73	1:naive
CD3G	5.69937e-75	0.391529	0.41	0.425	2.7186e-72	1:naive
CD247	2.74809e-73	0.467952	0.396	0.394	1.31084e-70	1:naive
LIPA	2.02218e-72	0.396156	0.203	0.223	9.64581e-70	1:naive
FOXO1	1.3402e-71	1.16744	0.182	0.115	6.39276e-69	1:naive
C10orf54	1.50641e-69	0.117844	0.553	0.64	7.18557e-67	1:naive
CD55	1.91916e-69	1.29782	0.159	0.093	9.15441e-67	1:naive
RPN2	2.77931e-69	0.135086	0.339	0.41	1.32573e-66	1:naive
STAT3	2.65475e-67	0.574136	0.215	0.207	1.26631e-64	1:naive
PTPRC	4.82423e-67	0.306237	0.54	0.568	2.30116e-64	1:naive
HIF1A	6.45714e-64	0.776975	0.216	0.181	3.08005e-61	1:naive
TRAT1	1.10848e-59	0.478764	0.325	0.324	5.28746e-57	1:naive
PDIA4	1.33301e-58	0.307078	0.171	0.202	6.35847e-56	1:naive
CD44	2.36606e-57	0.107859	0.604	0.684	1.12861e-54	1:naive
STAT5A	2.09295e-56	0.549754	0.224	0.209	9.98338e-54	1:naive
THEMIS2	3.2946e-55	0.132938	0.176	0.217	1.57152e-52	1:naive
BIN2	1.13817e-54	0.19646	0.659	0.714	5.42906e-52	1:naive
TUBA1B	4.72121e-53	0.210412	0.435	0.46	2.25202e-50	1:naive
KDELR1	2.14209e-52	0.244359	0.121	0.152	1.02178e-49	1:naive
DOCK8	2.44166e-51	0.274979	0.226	0.253	1.16467e-48	1:naive
MARCHF8	4.01784e-49	0.32553	0.125	0.144	1.91651e-46	1:naive
STAT4	9.19805e-49	0.470639	0.151	0.15	4.38747e-46	1:naive
CTSS	2.4626e-48	0.183475	0.237	0.277	1.17466e-45	1:naive
HARS1	3.71662e-48	0.399181	0.133	0.144	1.77283e-45	1:naive
FOXP1	2.50824e-47	1.17928	0.133	0.083	1.19643e-44	1:naive
STAT6	1.60577e-46	0.294829	0.222	0.238	7.65952e-44	1:naive
CD3D	7.13105e-46	0.199394	0.725	0.768	3.40151e-43	1:naive
BCL2	1.71916e-45	0.647655	0.208	0.187	8.20041e-43	1:naive
TSPAN32	5.48685e-45	0.437046	0.141	0.145	2.61723e-42	1:naive
OAS2	2.24153e-44	0.218364	0.117	0.145	1.06921e-41	1:naive
CD4	1.25308e-42	0.129705	0.705	0.761	5.97721e-40	1:naive
TNFSF10	1.34854e-42	0.348425	0.268	0.28	6.43255e-40	1:naive
FCN1	1.4755e-42	0.207061	0.427	0.458	7.03815e-40	1:naive
CNOT2	3.16186e-41	0.729425	0.136	0.118	1.50821e-38	1:naive
S100A9	4.29566e-41	0.282531	0.461	0.473	2.04903e-38	1:naive
CTSD	6.01272e-41	0.267148	0.18	0.205	2.86807e-38	1:naive
ITGAE	1.87713e-40	0.558721	0.12	0.119	8.95393e-38	1:naive
CD6	3.11654e-40	0.275074	0.808	0.8	1.48659e-37	1:naive
ZAP70	1.46889e-39	0.234875	0.197	0.227	7.0066e-37	1:naive
GABPA	1.58824e-39	0.532914	0.104	0.108	7.5759e-37	1:naive
TRBC2	1.46405e-37	0.29201	0.94	0.95	6.98353e-35	1:naive
TRIB2	2.88384e-35	0.431586	0.26	0.25	1.37559e-32	1:naive
DPP4	7.26703e-34	0.719704	0.136	0.111	3.46637e-31	1:naive
JUNB	6.08065e-32	0.207407	0.491	0.51	2.90047e-29	1:naive
TNFSF8	2.05702e-28	0.109867	0.124	0.159	9.81198e-26	1:naive
BIRC3	2.22458e-27	0.125363	0.138	0.165	1.06112e-24	1:naive
CD14	7.48065e-27	0.115609	0.194	0.226	3.56827e-24	1:naive
STAT1	8.89663e-27	0.319415	0.102	0.115	4.24369e-24	1:naive
MX1	2.57195e-26	0.539549	0.143	0.132	1.22682e-23	1:naive
HLA.DMA	2.69038e-22	0.15586	0.089	0.108	1.28331e-19	1:naive
JUN	4.96954e-22	0.255184	0.178	0.192	2.37047e-19	1:naive
SERPINA1	2.14485e-21	0.226796	0.122	0.132	1.02309e-18	1:naive
S100A12	6.15127e-17	0.335884	0.101	0.102	2.93415e-14	1:naive
LTB	1.35342e-10	0.26819	0.441	0.431	6.45581e-08	1:naive
TRAC	1.14903e-08	0.144599	0.921	0.926	5.48088e-06	1:naive
IL32	1.8518e-191	0.527325	0.997	0.942	8.83306e-189	2:EM1
GZMK	1.43702e-167	3.04345	0.208	0.04	6.85461e-165	2:EM1
S100A10	1.12813e-166	0.718778	0.943	0.787	5.38118e-164	2:EM1
CXCR3	3.50087e-122	1.66561	0.302	0.106	1.66991e-119	2:EM1
PRDM1	4.44826e-116	1.39858	0.386	0.165	2.12182e-113	2:EM1
LGALS1	5.36807e-116	1.04682	0.645	0.408	2.56057e-113	2:EM1
KLRB1	1.09985e-106	0.996785	0.524	0.295	5.24629e-104	2:EM1
CCL5	1.79736e-92	0.697503	0.468	0.281	8.5734e-90	2:EM1
IL7R	4.90117e-85	0.46164	0.874	0.729	2.33786e-82	2:EM1
CCR2	1.77327e-80	2.36385	0.119	0.025	8.45851e-78	2:EM1
TNFRSF4	3.25554e-60	1.53269	0.13	0.04	1.55289e-57	2:EM1
LGALS3	3.25488e-59	1.51505	0.209	0.082	1.55258e-56	2:EM1
S100A6	2.83228e-51	0.332357	0.977	0.933	1.351e-48	2:EM1
VIM	4.52602e-51	0.383143	0.95	0.862	2.15891e-48	2:EM1
CD2	2.87713e-45	0.298557	0.772	0.63	1.37239e-42	2:EM1
CCR6	2.32726e-44	1.79207	0.106	0.033	1.1101e-41	2:EM1
CD52	1.75528e-40	0.236928	0.989	0.963	8.37269e-38	2:EM1
GZMA	2.4049e-40	0.596873	0.291	0.191	1.14714e-37	2:EM1
DPP4	3.59533e-34	0.629423	0.186	0.101	1.71497e-31	2:EM1
CD63	1.54631e-32	0.510533	0.435	0.302	7.37591e-30	2:EM1
DUSP2	1.54047e-30	1.01398	0.276	0.172	7.34804e-28	2:EM1
LCP1	2.45772e-29	0.147979	0.902	0.815	1.17233e-26	2:EM1
ANXA5	5.64729e-25	0.46718	0.395	0.273	2.69376e-22	2:EM1
XBP1	2.17854e-24	0.425809	0.378	0.269	1.03916e-21	2:EM1
LY6E	5.98512e-24	0.190792	0.724	0.619	2.8549e-21	2:EM1
CTSW	9.6318e-23	0.162243	0.309	0.238	4.59437e-20	2:EM1
TNFAIP3	1.32442e-22	0.583286	0.305	0.204	6.3175e-20	2:EM1
KLRG1	1.00622e-21	0.946622	0.111	0.06	4.79966e-19	2:EM1
IFITM2	1.39325e-21	0.22424	0.687	0.585	6.64581e-19	2:EM1
TNFSF10	4.5393e-20	0.260676	0.345	0.257	2.16525e-17	2:EM1
APOBEC3G	1.13441e-17	0.375592	0.28	0.202	5.41115e-15	2:EM1
CXCR4	3.49003e-16	0.227767	0.597	0.488	1.66474e-13	2:EM1
LTB	3.87341e-16	0.20798	0.488	0.419	1.84762e-13	2:EM1
CD44	1.57668e-15	0.102052	0.725	0.64	7.52078e-13	2:EM1
TNFSF8	8.12749e-15	0.204254	0.189	0.137	3.87681e-12	2:EM1
ARPC1B	3.00569e-14	0.181251	0.416	0.34	1.43371e-11	2:EM1
RPN2	3.59664e-14	0.173474	0.451	0.37	1.7156e-11	2:EM1
CD69	7.21007e-13	0.199707	0.266	0.2	3.4392e-10	2:EM1
CD300A	8.6608e-13	0.221825	0.229	0.177	4.1312e-10	2:EM1
IFI44	1.92331e-11	0.194393	0.118	0.085	9.17417e-09	2:EM1
PDIA6	2.97903e-11	0.480758	0.219	0.153	1.421e-08	2:EM1
CD28	3.02547e-11	0.338071	0.132	0.093	1.44315e-08	2:EM1
RORA	3.2428e-09	0.119662	0.192	0.151	1.54682e-06	2:EM1
DUSP1	3.86527e-09	0.13815	0.632	0.557	1.84373e-06	2:EM1
CD79B	5.96707e-09	0.328076	0.122	0.084	2.84629e-06	2:EM1
CASP1	7.90909e-09	0.272373	0.228	0.176	3.77264e-06	2:EM1
HLA.DPA1	1.0718e-08	0.124275	0.409	0.344	5.1125e-06	2:EM1
ITGA4	1.35612e-08	0.219951	0.377	0.31	6.46869e-06	2:EM1
TIAF1	2.29834e-07	0.12029	0.268	0.22	0.000109631	2:EM1
BIRC3	2.58242e-07	0.127645	0.181	0.15	0.000123182	2:EM1
MYD88	3.32009e-07	0.13358	0.229	0.191	0.000158368	2:EM1
IL12RB1	3.56398e-07	0.371936	0.142	0.104	0.000170002	2:EM1
HLA.DQB1	5.98039e-07	0.274552	0.208	0.158	0.000285265	2:EM1
CKLF	1.61062e-06	0.465651	0.116	0.079	0.000768265	2:EM1
FAS	2.02498e-06	0.455914	0.127	0.088	0.000965917	2:EM1
PDIA4	4.21608e-06	0.121697	0.225	0.183	0.00201107	2:EM1
CXCR5	3.33093e-184	4.12873	0.191	0.011	1.58885e-181	3:Tfh
KLRB1	1.83898e-174	1.4789	0.62	0.29	8.77196e-172	3:Tfh
PASK	5.66657e-127	1.46572	0.39	0.136	2.70295e-124	3:Tfh
CD27	3.74686e-72	0.372735	0.744	0.516	1.78725e-69	3:Tfh
FYB	1.24928e-67	0.502709	0.782	0.595	5.95909e-65	3:Tfh
ITGA4	6.92664e-52	0.815158	0.491	0.292	3.30401e-49	3:Tfh
TCF7	2.858e-51	0.347536	0.735	0.543	1.36326e-48	3:Tfh
TRIB2	2.52744e-50	0.80038	0.406	0.223	1.20559e-47	3:Tfh
IL23R	1.15694e-48	0.799009	0.566	0.358	5.51859e-46	3:Tfh
TIGIT	2.34691e-46	2.16241	0.138	0.035	1.11947e-43	3:Tfh
TRAC	5.57791e-42	0.259616	0.97	0.915	2.66066e-39	3:Tfh
FYN	7.19123e-38	0.38787	0.812	0.687	3.43022e-35	3:Tfh
LTB	5.8212e-34	0.163462	0.551	0.411	2.77671e-31	3:Tfh
CD6	5.66505e-28	0.213601	0.873	0.789	2.70223e-25	3:Tfh
CD52	8.77484e-24	0.174336	0.993	0.963	4.1856e-21	3:Tfh
CD37	4.65312e-22	0.1669	0.929	0.849	2.21954e-19	3:Tfh
LAT	7.2364e-22	0.269162	0.759	0.658	3.45176e-19	3:Tfh
CD5	2.92907e-21	0.309093	0.703	0.591	1.39717e-18	3:Tfh
TRAT1	3.90199e-16	0.329607	0.426	0.304	1.86125e-13	3:Tfh
CD2	3.10009e-14	0.197937	0.752	0.643	1.47874e-11	3:Tfh
CD3D	7.74415e-14	0.220373	0.826	0.74	3.69396e-11	3:Tfh
LCK	3.41883e-13	0.147503	0.871	0.803	1.63078e-10	3:Tfh
LGALS9	2.51604e-12	0.5022	0.284	0.184	1.20015e-09	3:Tfh
JUNB	2.90875e-12	0.144039	0.575	0.49	1.38747e-09	3:Tfh
ARPC1B	3.276e-12	0.4293	0.452	0.337	1.56265e-09	3:Tfh
IL7R	4.48899e-12	0.115827	0.828	0.747	2.14125e-09	3:Tfh
GAPDH	1.05578e-11	0.175716	0.954	0.91	5.03605e-09	3:Tfh
ICOS	1.89723e-11	0.699692	0.142	0.08	9.04977e-09	3:Tfh
CD4	5.86662e-11	0.184106	0.82	0.729	2.79838e-08	3:Tfh
TNFSF8	1.99001e-10	0.486924	0.214	0.135	9.49234e-08	3:Tfh
FAS	9.98026e-10	0.723066	0.151	0.086	4.76058e-07	3:Tfh
CASP5	2.39965e-09	0.381155	0.298	0.213	1.14463e-06	3:Tfh
TRBC2	2.30663e-08	0.210169	0.964	0.943	1.10026e-05	3:Tfh
CD28	2.28283e-07	0.533544	0.148	0.093	0.000108891	3:Tfh
ADA	2.48465e-07	0.464988	0.242	0.165	0.000118518	3:Tfh
GIMAP5	6.17334e-07	0.116634	0.576	0.49	0.000294469	3:Tfh
PTPRC	1.57414e-06	0.132281	0.635	0.544	0.000750863	3:Tfh
VIM	3.02356e-06	0.102166	0.924	0.873	0.00144224	3:Tfh
BIRC3	3.69073e-06	0.240731	0.204	0.148	0.00176048	3:Tfh
BLOC1S1	6.79608e-06	0.350582	0.315	0.236	0.00324173	3:Tfh
IGBP1	8.97302e-06	0.200879	0.294	0.225	0.00428013	3:Tfh
ANXA5	1.05523e-05	0.288851	0.38	0.283	0.00503347	3:Tfh
GZMH	0	5.48326	0.943	0.071	0	4:cytotoxic
GZMA	0	3.23763	0.885	0.135	0	4:cytotoxic
CCL5	0	3.22595	0.992	0.245	0	4:cytotoxic
CST7	0	3.20938	0.923	0.193	0	4:cytotoxic
NKG7	0	4.19527	0.984	0.263	0	4:cytotoxic
GNLY	0	4.17532	0.884	0.18	0	4:cytotoxic
PRF1	0	3.21414	0.819	0.144	0	4:cytotoxic
CX3CR1	0	4.33726	0.647	0.052	0	4:cytotoxic
TBX21	0	3.47637	0.556	0.062	0	4:cytotoxic
GZMB	5.43472210425371e-323	3.32518	0.497	0.069	2.59236244372902e-320	4:cytotoxic
TARP.refseq	3.88636e-245	2.97021	0.418	0.057	1.85379e-242	4:cytotoxic
CTSW	3.23674e-222	1.91419	0.68	0.204	1.54393e-219	4:cytotoxic
ZNF683	3.92024e-191	4.90349	0.198	0.01	1.86996e-188	4:cytotoxic
ITGAM	8.6168e-185	2.40966	0.41	0.082	4.11021e-182	4:cytotoxic
LGALS1	2.47791e-160	1.09541	0.777	0.423	1.18196e-157	4:cytotoxic
CCL4	5.53983e-155	4.20066	0.221	0.015	2.6425e-152	4:cytotoxic
B3GAT1	1.26394e-150	4.45419	0.213	0.011	6.02899e-148	4:cytotoxic
RUNX3	2.10315e-147	1.18859	0.794	0.432	1.0032e-144	4:cytotoxic
HLA.DPB1	1.06947e-138	1.0767	0.729	0.374	5.10135e-136	4:cytotoxic
APOBEC3G	4.91076e-134	1.53975	0.506	0.186	2.34243e-131	4:cytotoxic
LAIR2	5.36932e-126	2.82357	0.374	0.064	2.56117e-123	4:cytotoxic
CD300A	2.20735e-115	1.58969	0.467	0.156	1.05291e-112	4:cytotoxic
KLRG1	5.75466e-105	2.17759	0.244	0.051	2.74497e-102	4:cytotoxic
HLA.DPA1	2.80598e-90	0.725637	0.59	0.332	1.33845e-87	4:cytotoxic
HCST	1.5134e-88	0.563779	0.873	0.644	7.21894e-86	4:cytotoxic
IL2RB	2.44761e-87	0.68627	0.508	0.262	1.16751e-84	4:cytotoxic
ITGB2	4.86916e-74	0.447277	0.978	0.874	2.32259e-71	4:cytotoxic
IL18RAP	1.51207e-72	2.95467	0.16	0.02	7.2126e-70	4:cytotoxic
FGR	1.95086e-71	1.34153	0.244	0.087	9.3056e-69	4:cytotoxic
HLA.DRB1	1.04211e-62	0.458439	0.585	0.397	4.97086e-60	4:cytotoxic
CD63	3.81784e-62	0.504044	0.502	0.311	1.82111e-59	4:cytotoxic
DUSP2	2.8291e-55	1.01503	0.354	0.176	1.34948e-52	4:cytotoxic
TSPAN32	3.2973e-54	0.812111	0.277	0.129	1.57281e-51	4:cytotoxic
EOMES	3.43478e-53	3.27849	0.105	0.013	1.63839e-50	4:cytotoxic
KLRB1	2.61464e-51	0.542208	0.539	0.322	1.24718e-48	4:cytotoxic
CXCR3	3.1875e-50	0.422548	0.247	0.137	1.52044e-47	4:cytotoxic
KLRK1	2.13581e-49	1.46427	0.174	0.067	1.01878e-46	4:cytotoxic
PRDM1	6.60703e-44	0.195362	0.317	0.201	3.15155e-41	4:cytotoxic
CD2	9.43829e-41	0.236365	0.796	0.645	4.50206e-38	4:cytotoxic
KLRF1	4.80291e-37	1.85232	0.127	0.035	2.29099e-34	4:cytotoxic
STAT4	8.36648e-31	0.109743	0.21	0.144	3.99081e-28	4:cytotoxic
CTSD	5.24271e-30	0.213949	0.273	0.188	2.50077e-27	4:cytotoxic
THEMIS2	2.71183e-29	0.36798	0.292	0.194	1.29354e-26	4:cytotoxic
RORA	2.68118e-26	0.283653	0.225	0.152	1.27892e-23	4:cytotoxic
HLA.DQA1	1.89448e-23	0.664087	0.105	0.054	9.03668e-21	4:cytotoxic
IL12RB1	8.69645e-22	0.383414	0.17	0.105	4.1482e-19	4:cytotoxic
IFNGR1	3.66755e-21	0.318071	0.148	0.088	1.74942e-18	4:cytotoxic
LCP1	3.30977e-19	0.217442	0.916	0.824	1.57876e-16	4:cytotoxic
LYN	3.26309e-18	0.26679	0.11	0.075	1.55649e-15	4:cytotoxic
CASP3	3.09149e-10	0.110994	0.102	0.075	1.47464e-07	4:cytotoxic
VIM	4.44891e-85	0.663794	0.984	0.873	2.12213e-82	5:CM
IL7R	1.64672e-53	0.572849	0.922	0.747	7.85486e-51	5:CM
SELL	5.32944e-53	0.456717	0.851	0.61	2.54214e-50	5:CM
IL4R	4.49025e-20	0.557843	0.481	0.33	2.14185e-17	5:CM
TRAT1	2.87829e-19	0.50925	0.466	0.312	1.37295e-16	5:CM
TCF7	1.02789e-17	0.136821	0.713	0.563	4.90304e-15	5:CM
CD48	3.09171e-17	0.321856	0.838	0.715	1.47474e-14	5:CM
CD44	4.30518e-16	0.359774	0.779	0.649	2.05357e-13	5:CM
HLA.C	6.32673e-16	0.123694	1	1	3.01785e-13	5:CM
CD69	4.48226e-15	0.944982	0.363	0.202	2.13804e-12	5:CM
CXCR4	9.1185e-15	0.637878	0.685	0.497	4.34953e-12	5:CM
TNFSF10	3.44658e-14	0.495379	0.37	0.268	1.64402e-11	5:CM
PIK3IP1	4.79378e-14	0.136984	0.823	0.688	2.28663e-11	5:CM
PRDM1	7.79816e-14	0.861504	0.335	0.203	3.71972e-11	5:CM
BIRC3	8.45916e-13	0.717359	0.254	0.149	4.03502e-10	5:CM
CD5	6.43156e-12	0.38196	0.716	0.6	3.06786e-09	5:CM
CD37	1.51724e-11	0.166597	0.923	0.857	7.23722e-09	5:CM
XBP1	2.65892e-11	0.581144	0.396	0.284	1.2683e-08	5:CM
HLA.A	1.02616e-10	0.130021	1	0.999	4.89476e-08	5:CM
CD3E	1.09581e-10	0.103856	0.984	0.947	5.22702e-08	5:CM
GAPDH	4.77626e-10	0.104143	0.968	0.913	2.27828e-07	5:CM
S100A10	6.05701e-09	0.127858	0.898	0.814	2.8892e-06	5:CM
FYB	6.08845e-09	0.158661	0.722	0.618	2.90419e-06	5:CM
JUNB	6.72922e-09	0.421429	0.605	0.496	3.20984e-06	5:CM
PASK	3.69038e-08	0.406147	0.257	0.171	1.76031e-05	5:CM
MYC	1.07557e-07	0.152844	0.577	0.474	5.13048e-05	5:CM
CD4	4.96555e-07	0.164783	0.806	0.738	0.000236857	5:CM
ARL4C	8.49173e-07	0.258627	0.559	0.458	0.000405055	5:CM
RPN2	2.98396e-05	0.315099	0.46	0.382	0.0142335	5:CM
FCN1	2.0049e-127	1.48467	0.588	0.439	9.56339e-125	6:EM2
S100A9	1.66416e-102	1.42579	0.571	0.463	7.93804e-100	6:EM2
CD74	5.52176e-95	0.686526	0.809	0.865	2.63388e-92	6:EM2
HLA.DRA	7.07464e-80	1.42608	0.373	0.293	3.3746e-77	6:EM2
TYROBP	5.33052e-67	1.38928	0.347	0.245	2.54266e-64	6:EM2
CD14	3.78864e-66	1.60182	0.32	0.209	1.80718e-63	6:EM2
TNFRSF25	2.24634e-52	1.42792	0.256	0.216	1.0715e-49	6:EM2
DUSP1	4.86614e-51	0.673164	0.553	0.574	2.32115e-48	6:EM2
HLA.DRB1	8.32199e-49	0.779982	0.406	0.417	3.96959e-46	6:EM2
S100A6	1.68015e-45	0.319156	0.874	0.947	8.01433e-43	6:EM2
FCER1G	8.58756e-41	1.5417	0.207	0.142	4.09626e-38	6:EM2
GNAI2	3.67889e-39	0.186224	0.506	0.647	1.75483e-36	6:EM2
SERPINA1	8.14199e-39	1.69163	0.208	0.124	3.88373e-36	6:EM2
ZAP70	1.06372e-38	0.846745	0.198	0.219	5.07396e-36	6:EM2
C10orf54	1.61551e-38	0.313558	0.507	0.619	7.706e-36	6:EM2
HLA.DPA1	1.89504e-34	0.452573	0.282	0.363	9.03935e-32	6:EM2
HLA.DPB1	2.13676e-32	0.353964	0.32	0.417	1.01924e-29	6:EM2
FOSB	9.20877e-31	1.9437	0.137	0.078	4.39258e-28	6:EM2
CTSS	1.36708e-30	0.806236	0.265	0.264	6.52099e-28	6:EM2
CD247	1.31882e-29	0.368261	0.321	0.399	6.29079e-27	6:EM2
RORA	1.40177e-28	0.823047	0.137	0.161	6.68643e-26	6:EM2
ITGB2	2.04752e-27	0.195042	0.797	0.891	9.76668e-25	6:EM2
CXCR4	6.574e-27	0.170321	0.395	0.519	3.1358e-24	6:EM2
HLA.DQB1	7.94956e-27	1.03545	0.186	0.168	3.79194e-24	6:EM2
DOCK8	1.35831e-25	0.161195	0.159	0.25	6.47912e-23	6:EM2
STAT6	5.38106e-25	0.295082	0.16	0.238	2.56676e-22	6:EM2
CTSD	1.68023e-23	0.587865	0.163	0.199	8.01469e-21	6:EM2
ISG15	1.74899e-23	0.884457	0.092	0.118	8.34268e-21	6:EM2
JUNB	1.93708e-20	0.581537	0.481	0.505	9.23988e-18	6:EM2
TIAF1	4.58009e-20	0.48317	0.192	0.233	2.1847e-17	6:EM2
LEF1	2.86254e-19	0.30301	0.524	0.607	1.36543e-16	6:EM2
HLA.DMA	9.84719e-19	1.21481	0.126	0.101	4.69711e-16	6:EM2
TGFBI	1.76268e-18	1.37862	0.143	0.096	8.40798e-16	6:EM2
IL32	2.21554e-18	0.346532	0.926	0.956	1.05681e-15	6:EM2
S100A12	2.92047e-18	1.41003	0.139	0.099	1.39306e-15	6:EM2
CD7	3.11201e-18	0.342434	0.27	0.33	1.48443e-15	6:EM2
PILRA	3.19015e-18	1.76416	0.107	0.051	1.5217e-15	6:EM2
CASP1	8.07553e-18	0.500086	0.155	0.189	3.85203e-15	6:EM2
LST1	2.49237e-17	1.27589	0.143	0.097	1.18886e-14	6:EM2
TRIB2	4.64135e-17	0.496675	0.212	0.256	2.21392e-14	6:EM2
MYD88	4.91899e-17	0.212153	0.143	0.203	2.34636e-14	6:EM2
THEMIS2	1.51247e-16	0.243552	0.159	0.207	7.21446e-14	6:EM2
JUN	3.12259e-16	0.668594	0.173	0.189	1.48947e-13	6:EM2
IGKC	4.35554e-16	1.81289	0.1	0.069	2.07759e-13	6:EM2
CD300A	4.08165e-15	0.355209	0.148	0.19	1.94695e-12	6:EM2
TNFSF10	7.27517e-15	0.111771	0.207	0.281	3.47026e-12	6:EM2
PASK	1.41404e-13	0.809306	0.179	0.177	6.74499e-11	6:EM2
ANXA5	1.71604e-13	0.380397	0.26	0.302	8.18552e-11	6:EM2
TRBC2	7.13387e-13	0.111836	0.886	0.951	3.40286e-10	6:EM2
TSPAN32	1.0261e-12	0.41946	0.116	0.146	4.8945e-10	6:EM2
LGALS9	1.75389e-12	0.49457	0.19	0.201	8.36605e-10	6:EM2
BLOC1S1	2.06581e-12	0.114236	0.181	0.254	9.85393e-10	6:EM2
FGR	4.09062e-12	0.825269	0.104	0.103	1.95123e-09	6:EM2
TXK	1.76522e-11	0.11845	0.09	0.134	8.4201e-09	6:EM2
STXBP2	2.25833e-11	0.507038	0.111	0.133	1.07722e-08	6:EM2
LTB	1.79148e-10	0.662128	0.441	0.434	8.54538e-08	6:EM2
STAT4	7.23132e-10	0.146351	0.104	0.153	3.44934e-07	6:EM2
FCGR3A	8.26842e-10	0.947357	0.118	0.112	3.94404e-07	6:EM2
ITGA4	2.11401e-09	0.108112	0.247	0.329	1.00838e-06	6:EM2
LGALS1	3.06518e-09	0.1768	0.408	0.463	1.46209e-06	6:EM2
ITGAM	6.06775e-09	0.521759	0.101	0.116	2.89431e-06	6:EM2
TNFSF8	9.0934e-09	0.18759	0.118	0.15	4.33755e-06	6:EM2
TNFAIP3	1.42624e-08	0.103088	0.176	0.229	6.80315e-06	6:EM2
LGALS3	1.26255e-06	0.801841	0.127	0.108	0.000602235	6:EM2
FOXP3	0	6.53778	0.685	0.014	0	7:Treg
IKZF2	8.49443e-113	5.05498	0.231	0.009	4.05184e-110	7:Treg
IL32	4.81114e-85	0.852615	0.987	0.953	2.29491e-82	7:Treg
CTLA4	1.22561e-73	3.00207	0.288	0.043	5.84614e-71	7:Treg
HLA.DRB1	3.5804e-62	1.2827	0.637	0.406	1.70785e-59	7:Treg
RGS1	6.95706e-55	2.84414	0.261	0.056	3.31852e-52	7:Treg
TIGIT	1.97629e-53	2.60649	0.24	0.043	9.42693e-51	7:Treg
IL2RA	3.59875e-49	2.75417	0.254	0.046	1.71661e-46	7:Treg
DUSP4	5.60987e-40	4.14686	0.107	0.008	2.67591e-37	7:Treg
CD74	1.87257e-33	0.567912	0.919	0.859	8.93217e-31	7:Treg
IL2RB	2.85721e-33	1.09153	0.501	0.277	1.36289e-30	7:Treg
HLA.DPB1	6.66372e-30	0.885963	0.572	0.403	3.17859e-27	7:Treg
S100A10	1.11157e-27	0.515399	0.889	0.817	5.30218e-25	7:Treg
HLA.A	1.90282e-25	0.2551	1	0.999	9.07647e-23	7:Treg
LGALS3	5.71433e-25	1.64456	0.267	0.102	2.72574e-22	7:Treg
HLA.DQB1	6.86613e-25	1.29664	0.335	0.161	3.27514e-22	7:Treg
CSF2RB	4.00182e-23	2.2972	0.12	0.026	1.90887e-20	7:Treg
HLA.DPA1	5.44346e-22	0.85037	0.513	0.351	2.59653e-19	7:Treg
LAIR2	2.31165e-21	1.35701	0.208	0.091	1.10266e-18	7:Treg
NINJ2	2.34733e-19	2.27537	0.127	0.033	1.11968e-16	7:Treg
HLA.DQA1	1.21573e-16	1.62579	0.147	0.055	5.79901e-14	7:Treg
SELPLG	8.20585e-15	0.383287	0.818	0.784	3.91419e-12	7:Treg
FAS	1.5261e-14	1.33289	0.202	0.092	7.27949e-12	7:Treg
HLA.DRA	9.38454e-12	0.685547	0.408	0.293	4.47642e-09	7:Treg
CD27	1.69386e-08	0.356945	0.667	0.548	8.07971e-06	7:Treg
CCR6	4.61996e-08	1.0401	0.107	0.046	2.20372e-05	7:Treg
ANXA5	6.81945e-08	0.639338	0.411	0.294	3.25288e-05	7:Treg
TRAC	6.86998e-08	0.226996	0.934	0.924	3.27698e-05	7:Treg
HLA.DMA	2.97216e-06	0.825042	0.168	0.099	0.00141772	7:Treg
S100A6	1.57414e-05	0.209699	0.955	0.942	0.00750866	7:Treg
LGALS1	3.0435e-05	0.45528	0.522	0.456	0.0145175	7:Treg
BIRC3	6.32741e-05	0.696081	0.229	0.154	0.0301817	7:Treg
PRDM1	9.24216e-05	0.660768	0.302	0.209	0.0440851	7:Treg
NKG7	3.2103e-178	2.88781	0.958	0.327	1.53131e-175	8:NK like
GNLY	1.73354e-171	3.37534	0.916	0.242	8.269e-169	8:NK like
KLRF1	6.0384e-169	4.89602	0.77	0.033	2.88032e-166	8:NK like
PRF1	2.04682e-162	3.23435	0.911	0.203	9.76333e-160	8:NK like
TRDC	4.97187e-152	4.60959	0.665	0.02	2.37158e-149	8:NK like
KLRK1	5.01224e-152	3.99198	0.832	0.066	2.39084e-149	8:NK like
GZMB	1.34188e-148	3.99756	0.801	0.103	6.40075e-146	8:NK like
CTSW	9.00425e-133	2.59945	0.911	0.243	4.29503e-130	8:NK like
FCGR3A	1.05609e-120	3.872	0.775	0.102	5.03753e-118	8:NK like
CST7	1.25814e-114	2.44594	0.906	0.258	6.00131e-112	8:NK like
KLRD1	1.80727e-110	4.68728	0.45	0.011	8.62068e-108	8:NK like
IL2RB	4.77511e-109	2.76975	0.901	0.278	2.27773e-106	8:NK like
GZMA	2.99937e-91	2.02484	0.859	0.202	1.4307e-88	8:NK like
TBX21	8.40561e-79	2.53712	0.66	0.105	4.00948e-76	8:NK like
FGR	3.32264e-76	2.25739	0.602	0.096	1.5849e-73	8:NK like
XCL2	3.15963e-74	4.91116	0.372	0.015	1.50714e-71	8:NK like
KLRC1	3.02576e-73	5.38016	0.314	0.006	1.44329e-70	8:NK like
CX3CR1	1.10161e-72	2.40917	0.618	0.105	5.25468e-70	8:NK like
TYROBP	2.00157e-72	2.20253	0.848	0.242	9.54751e-70	8:NK like
CCL5	3.7694e-72	1.78836	0.853	0.313	1.798e-69	8:NK like
GZMH	1.28854e-70	1.35196	0.675	0.153	6.14633e-68	8:NK like
SH2D1B	1.44173e-69	6.27286	0.251	0.002	6.87704e-67	8:NK like
CD300A	3.10923e-69	1.9913	0.759	0.179	1.4831e-66	8:NK like
CD244	1.24301e-67	3.26352	0.372	0.024	5.92917e-65	8:NK like
TXK	2.75178e-67	0.548606	0.419	0.127	1.3126e-64	8:NK like
ITGAM	6.93261e-62	1.9327	0.565	0.109	3.30685e-59	8:NK like
CD160	7.96875e-61	5.62223	0.23	0.003	3.80109e-58	8:NK like
LAT2	4.22287e-59	2.4608	0.366	0.039	2.01431e-56	8:NK like
KLRC3	1.87403e-58	5.83879	0.225	0.003	8.93914e-56	8:NK like
TARP.refseq	1.97136e-53	1.48235	0.435	0.089	9.4034e-51	8:NK like
NCR3	1.01531e-52	2.26606	0.387	0.049	4.84301e-50	8:NK like
IL18RAP	5.87312e-52	2.76229	0.319	0.03	2.80148e-49	8:NK like
CCL4	1.134e-51	2.83236	0.33	0.031	5.40918e-49	8:NK like
RUNX3	3.0164e-47	1.23368	0.937	0.462	1.43882e-44	8:NK like
THEMIS2	3.40682e-47	0.375605	0.471	0.2	1.62505e-44	8:NK like
PIK3AP1	1.14451e-46	2.53392	0.314	0.034	5.45934e-44	8:NK like
KIR2DL1	2.28401e-45	5.02559	0.209	0.005	1.08947e-42	8:NK like
FCER1G	4.91848e-45	2.07695	0.592	0.139	2.34612e-42	8:NK like
KLRB1	1.12999e-44	0.552481	0.785	0.337	5.39007e-42	8:NK like
LYN	5.34688e-44	1.49373	0.351	0.075	2.55046e-41	8:NK like
APOBEC3G	6.75189e-44	1.07801	0.613	0.212	3.22065e-41	8:NK like
XBP1	1.86282e-43	0.388241	0.618	0.288	8.88564e-41	8:NK like
CD63	3.53456e-43	1.28056	0.817	0.323	1.68598e-40	8:NK like
LGALS9	1.15596e-41	0.357857	0.455	0.196	5.51394e-39	8:NK like
BST2	1.78432e-41	0.565494	0.466	0.175	8.5112e-39	8:NK like
ARL4C	5.29598e-40	0.270614	0.812	0.46	2.52618e-37	8:NK like
TSPAN32	9.72657e-40	0.68329	0.424	0.14	4.63957e-37	8:NK like
PLAC8	1.15781e-39	0.907034	0.733	0.305	5.52278e-37	8:NK like
CTSD	2.3122e-39	0.785491	0.497	0.192	1.10292e-36	8:NK like
ITGAX	1.14923e-37	2.28072	0.377	0.065	5.48183e-35	8:NK like
CD7	2.15749e-32	0.502971	0.654	0.321	1.02912e-29	8:NK like
CD8A	1.99569e-31	2.76557	0.283	0.039	9.51944e-29	8:NK like
CD247	2.0581e-30	0.700868	0.775	0.389	9.81715e-28	8:NK like
HAVCR2	3.97147e-30	3.47955	0.199	0.013	1.89439e-27	8:NK like
LAIR2	6.40168e-30	1.1926	0.346	0.092	3.0536e-27	8:NK like
IRF8	1.83665e-26	0.841339	0.147	0.037	8.7608e-24	8:NK like
CD38	3.18116e-26	2.48356	0.147	0.013	1.51741e-23	8:NK like
PDIA6	4.72087e-26	0.347528	0.356	0.164	2.25185e-23	8:NK like
STAT4	4.50371e-25	0.140521	0.288	0.148	2.14827e-22	8:NK like
EOMES	3.00412e-24	2.36979	0.168	0.02	1.43297e-21	8:NK like
IL12RB1	6.50465e-24	0.577219	0.288	0.109	3.10272e-21	8:NK like
B3GAT1	2.92232e-23	2.28071	0.194	0.029	1.39395e-20	8:NK like
ITGB2	1.60565e-22	0.563008	0.995	0.883	7.65895e-20	8:NK like
ABCB1	1.65358e-22	1.82474	0.115	0.015	7.88758e-20	8:NK like
HCST	2.43786e-22	0.584695	0.953	0.663	1.16286e-19	8:NK like
CASP3	2.22225e-21	0.300293	0.204	0.076	1.06001e-18	8:NK like
CCL3	3.1917e-21	2.77724	0.157	0.016	1.52244e-18	8:NK like
DUSP2	3.27906e-21	0.635809	0.44	0.19	1.56411e-18	8:NK like
ZBTB16	7.42184e-20	2.37706	0.12	0.014	3.54022e-17	8:NK like
IFITM3	4.70728e-19	0.418053	0.806	0.511	2.24537e-16	8:NK like
IFITM2	2.90352e-18	0.277807	0.88	0.603	1.38498e-15	8:NK like
LGALS1	8.2002e-18	0.182888	0.728	0.455	3.91149e-15	8:NK like
IL18R1	8.76005e-18	1.05013	0.178	0.045	4.17854e-15	8:NK like
GZMK	5.95949e-16	1.21131	0.251	0.073	2.84267e-13	8:NK like
CKLF	1.47922e-15	0.190906	0.183	0.085	7.05586e-13	8:NK like
DCAF12	3.35892e-13	0.366132	0.147	0.061	1.6022e-10	8:NK like
CD8B	3.85143e-09	1.79574	0.11	0.024	1.83713e-06	8:NK like
TUBA1B	1.11706e-140	3.43284	0.944	0.449	5.32838e-138	9:CD38+HLADR+EM
TYMS	3.71683e-116	7.15629	0.787	0.008	1.77293e-113	9:CD38+HLADR+EM
CENPM	1.95695e-105	9.04086	0.607	0.001	9.33466e-103	9:CD38+HLADR+EM
KIAA0101	1.38708e-101	8.67594	0.64	0.002	6.61636e-99	9:CD38+HLADR+EM
TOP2A	6.10205e-98	8.228	0.64	0.004	2.91068e-95	9:CD38+HLADR+EM
GAPDH	3.41712e-89	1.86532	0.989	0.917	1.62997e-86	9:CD38+HLADR+EM
AURKB	4.64675e-72	6.66105	0.506	0.004	2.2165e-69	9:CD38+HLADR+EM
RRM2	2.88996e-69	9.96504	0.393	0	1.37851e-66	9:CD38+HLADR+EM
MCM2	2.32612e-65	4.75828	0.64	0.023	1.10956e-62	9:CD38+HLADR+EM
HMMR	1.25396e-64	9.52476	0.36	0	5.98139e-62	9:CD38+HLADR+EM
MCM4	1.29253e-61	5.18584	0.551	0.012	6.16539e-59	9:CD38+HLADR+EM
IL12RB1	8.38819e-59	0.979267	0.573	0.109	4.00117e-56	9:CD38+HLADR+EM
UBE2C	4.3676e-56	8.97408	0.326	0.001	2.08335e-53	9:CD38+HLADR+EM
GABPA	8.66375e-53	0.305308	0.427	0.105	4.13261e-50	9:CD38+HLADR+EM
PTTG2	3.60058e-51	4.57004	0.449	0.011	1.71747e-48	9:CD38+HLADR+EM
HARS1	4.0869e-51	0.449372	0.539	0.138	1.94945e-48	9:CD38+HLADR+EM
ITGAE	1.77052e-49	0.611776	0.528	0.117	8.44537e-47	9:CD38+HLADR+EM
PCNA	1.82492e-45	3.66896	0.708	0.07	8.70488e-43	9:CD38+HLADR+EM
MKI67	6.09841e-44	9.13017	0.258	0	2.90894e-41	9:CD38+HLADR+EM
MYD88	7.47763e-44	0.241217	0.584	0.196	3.56683e-41	9:CD38+HLADR+EM
DCAF12	7.48186e-43	1.47405	0.427	0.06	3.56885e-40	9:CD38+HLADR+EM
NME1	5.52259e-42	1.665	0.551	0.084	2.63427e-39	9:CD38+HLADR+EM
FAS	5.75708e-42	1.39917	0.528	0.094	2.74613e-39	9:CD38+HLADR+EM
PDIA6	1.93389e-41	1.07093	0.674	0.163	9.22467e-39	9:CD38+HLADR+EM
CKS1B	2.00757e-39	2.956	0.551	0.05	9.57609e-37	9:CD38+HLADR+EM
LAP3	2.93515e-35	1.40594	0.517	0.1	1.40007e-32	9:CD38+HLADR+EM
CD28	3.83848e-35	0.413975	0.382	0.1	1.83095e-32	9:CD38+HLADR+EM
CASP5	6.41782e-35	0.385835	0.629	0.224	3.0613e-32	9:CD38+HLADR+EM
LGALS9	2.44725e-34	1.01707	0.663	0.197	1.16734e-31	9:CD38+HLADR+EM
CD3G	4.74443e-34	0.135379	0.843	0.417	2.26309e-31	9:CD38+HLADR+EM
PDIA4	5.52396e-34	0.412718	0.562	0.189	2.63493e-31	9:CD38+HLADR+EM
APOBEC3G	9.19563e-34	0.792871	0.663	0.215	4.38631e-31	9:CD38+HLADR+EM
OAS2	1.24601e-33	0.421965	0.427	0.134	5.94345e-31	9:CD38+HLADR+EM
HLA.DMA	2.1693e-33	0.173728	0.36	0.1	1.03475e-30	9:CD38+HLADR+EM
CASP3	1.672e-31	1.46328	0.483	0.075	7.97543e-29	9:CD38+HLADR+EM
ANXA5	6.03843e-31	1.89996	0.921	0.295	2.88033e-28	9:CD38+HLADR+EM
CKLF	6.16592e-31	0.226745	0.303	0.085	2.94114e-28	9:CD38+HLADR+EM
HLA.DQB1	6.12865e-30	0.736966	0.573	0.166	2.92337e-27	9:CD38+HLADR+EM
BLOC1S1	2.03938e-29	0.869728	0.742	0.246	9.72784e-27	9:CD38+HLADR+EM
TNFSF10	6.03888e-28	0.37264	0.64	0.274	2.88054e-25	9:CD38+HLADR+EM
IL2RB	8.33388e-27	0.400294	0.708	0.284	3.97526e-24	9:CD38+HLADR+EM
NCR3	9.25995e-27	0.436032	0.236	0.053	4.41699e-24	9:CD38+HLADR+EM
ISG15	1.60881e-26	0.818516	0.449	0.114	7.67401e-24	9:CD38+HLADR+EM
EIF2AK2	1.37955e-25	0.285395	0.258	0.069	6.58044e-23	9:CD38+HLADR+EM
ADA	5.99645e-25	1.28774	0.652	0.174	2.86031e-22	9:CD38+HLADR+EM
S100A10	7.35617e-25	1.02262	1	0.819	3.50889e-22	9:CD38+HLADR+EM
LCP1	1.89699e-24	0.983052	0.989	0.832	9.04865e-22	9:CD38+HLADR+EM
IL23R	2.11403e-24	0.632694	0.843	0.389	1.00839e-21	9:CD38+HLADR+EM
CTLA4	6.23811e-23	1.80388	0.326	0.051	2.97558e-20	9:CD38+HLADR+EM
TRIB2	2.52206e-22	0.203592	0.584	0.251	1.20302e-19	9:CD38+HLADR+EM
ICOS	1.69947e-21	1.37086	0.404	0.088	8.10649e-19	9:CD38+HLADR+EM
EPSTI1	2.80436e-21	1.78066	0.36	0.055	1.33768e-18	9:CD38+HLADR+EM
IFI6	3.34404e-21	0.561561	0.225	0.052	1.59511e-18	9:CD38+HLADR+EM
BAX	1.35204e-20	0.711206	0.64	0.238	6.44922e-18	9:CD38+HLADR+EM
ARPC1B	3.43043e-20	1.35972	0.91	0.352	1.63632e-17	9:CD38+HLADR+EM
RPN2	8.97929e-20	0.241405	0.742	0.385	4.28312e-17	9:CD38+HLADR+EM
LGALS1	2.71302e-19	1.89165	0.854	0.457	1.29411e-16	9:CD38+HLADR+EM
NAMPT	3.10738e-18	0.366578	0.191	0.057	1.48222e-15	9:CD38+HLADR+EM
HLA.DRA	6.66525e-18	1.05287	0.787	0.294	3.17932e-15	9:CD38+HLADR+EM
CXCL5	1.65111e-17	0.34146	0.225	0.061	7.87581e-15	9:CD38+HLADR+EM
ATF6B	1.81518e-17	0.455106	0.146	0.028	8.65843e-15	9:CD38+HLADR+EM
CCR5	2.27329e-17	2.28417	0.236	0.024	1.08436e-14	9:CD38+HLADR+EM
HLA.DRB1	2.6072e-16	1.5542	0.865	0.413	1.24363e-13	9:CD38+HLADR+EM
GNAI2	1.33447e-15	0.753063	0.989	0.636	6.36543e-13	9:CD38+HLADR+EM
BID	2.2861e-15	1.07595	0.157	0.021	1.09047e-12	9:CD38+HLADR+EM
PSMB8	5.89509e-15	0.979058	0.91	0.49	2.81196e-12	9:CD38+HLADR+EM
ITGA4	1.73292e-14	0.366738	0.663	0.322	8.26603e-12	9:CD38+HLADR+EM
CXCR3	2.00647e-14	1.17238	0.483	0.145	9.57085e-12	9:CD38+HLADR+EM
HLA.DPA1	3.05341e-14	0.985461	0.798	0.355	1.45648e-11	9:CD38+HLADR+EM
PECR	4.72873e-13	1.54923	0.124	0.015	2.2556e-10	9:CD38+HLADR+EM
IFNG	3.89506e-12	1.7306	0.112	0.013	1.85794e-09	9:CD38+HLADR+EM
S100A6	4.45241e-12	0.72634	1	0.942	2.1238e-09	9:CD38+HLADR+EM
LAG3	4.46074e-12	1.11751	0.169	0.034	2.12777e-09	9:CD38+HLADR+EM
RHOU	6.7043e-12	0.865177	0.146	0.03	3.19795e-09	9:CD38+HLADR+EM
HMOX1	1.0645e-11	0.103279	0.112	0.028	5.07767e-09	9:CD38+HLADR+EM
NINJ2	1.15725e-11	0.976975	0.169	0.036	5.52008e-09	9:CD38+HLADR+EM
CD74	2.33699e-11	0.998271	0.989	0.861	1.11475e-08	9:CD38+HLADR+EM
AIM2	3.09107e-11	2.73556	0.112	0.007	1.47444e-08	9:CD38+HLADR+EM
IL32	4.8511e-11	0.577238	0.978	0.954	2.31397e-08	9:CD38+HLADR+EM
TIGIT	1.85781e-10	1.44398	0.247	0.05	8.86174e-08	9:CD38+HLADR+EM
CD70	3.62082e-10	2.3165	0.135	0.013	1.72713e-07	9:CD38+HLADR+EM
POU2AF1	5.50244e-10	2.27741	0.124	0.009	2.62466e-07	9:CD38+HLADR+EM
DUSP4	5.96101e-10	1.55217	0.101	0.011	2.8434e-07	9:CD38+HLADR+EM
F5	5.9686e-10	1.36006	0.124	0.021	2.84702e-07	9:CD38+HLADR+EM
HLA.DQA1	6.53655e-10	0.943217	0.213	0.058	3.11793e-07	9:CD38+HLADR+EM
CASP9	1.3298e-09	0.831041	0.112	0.023	6.34315e-07	9:CD38+HLADR+EM
RNASE6	1.83396e-09	1.53893	0.169	0.034	8.74799e-07	9:CD38+HLADR+EM
IGHM.membrane	1.93744e-09	0.954257	0.124	0.027	9.24158e-07	9:CD38+HLADR+EM
CD38	2.86241e-09	2.34974	0.135	0.014	1.36537e-06	9:CD38+HLADR+EM
IL18R1	5.93812e-09	1.09513	0.169	0.046	2.83248e-06	9:CD38+HLADR+EM
PDCD1	2.56075e-08	2.53446	0.112	0.01	1.22148e-05	9:CD38+HLADR+EM
BTLA	5.71158e-08	0.361674	0.112	0.026	2.72442e-05	9:CD38+HLADR+EM
CD79A	1.00453e-07	0.573289	0.124	0.039	4.79159e-05	9:CD38+HLADR+EM
IGHM.secreted	1.18819e-07	1.8701	0.112	0.015	5.66765e-05	9:CD38+HLADR+EM
CHI3L2	1.48135e-07	0.23036	0.124	0.035	7.06606e-05	9:CD38+HLADR+EM
GZMA	1.68597e-07	0.695884	0.427	0.211	8.04209e-05	9:CD38+HLADR+EM
LY6E	2.4238e-07	0.55657	0.933	0.639	0.000115615	9:CD38+HLADR+EM
CCR9	3.87504e-07	3.16001	0.101	0.007	0.00018484	9:CD38+HLADR+EM
HLA.DPB1	7.84102e-07	0.47233	0.708	0.409	0.000374017	9:CD38+HLADR+EM
VIM	4.0225e-06	0.538254	0.989	0.88	0.00191873	9:CD38+HLADR+EM
CD52	2.65225e-05	0.39313	0.989	0.968	0.0126512	9:CD38+HLADR+EM
IGHA1.secreted	3.93146e-05	0.513801	0.146	0.065	0.018753	9:CD38+HLADR+EM

## Sheet: B_cluster_DE
gene	p_val	avg_log2FC	pct.1	pct.2	p_val_adj	cluster
IGHD.membrane	0	3.34306	0.978	0.188	0	1:naive
TCL1A	0	3.51251	0.895	0.345	0	1:naive
IGHM.membrane	3.62694805416717e-312	2.53634	0.997	0.324	0	1:naive
IL4R	4.49747e-233	3.97232	0.805	0.231	2.1453e-230	1:naive
IGHM.secreted	9.21546e-102	1.3156	0.874	0.276	4.39577e-99	1:naive
FCER2	4.2807e-94	3.36599	0.542	0.091	2.04189e-91	1:naive
YBX3	2.0404e-86	3.04948	0.476	0.126	9.73271e-84	1:naive
CXCR4	6.2195e-86	1.70014	0.789	0.479	2.9667e-83	1:naive
CD200	1.74124e-59	3.70838	0.292	0.041	8.30571e-57	1:naive
BTG1	7.92351e-56	0.840837	0.9	0.87	3.77952e-53	1:naive
CD22	3.3575e-50	0.412733	0.914	0.877	1.60153e-47	1:naive
CCR7	1.0186e-40	2.21486	0.463	0.133	4.85873e-38	1:naive
CD79B	1.67001e-36	0.785798	0.897	0.878	7.96596e-34	1:naive
SELL	9.63849e-32	1.46944	0.754	0.395	4.59756e-29	1:naive
CD37	1.14245e-31	0.504903	0.996	0.996	5.44949e-29	1:naive
PIK3IP1	1.21344e-31	1.37075	0.397	0.28	5.7881e-29	1:naive
CHI3L2	3.53399e-27	2.97138	0.137	0.034	1.68571e-24	1:naive
VPREB3	4.01574e-26	1.49141	0.6	0.223	1.91551e-23	1:naive
HLA.DOA	1.26669e-20	0.903357	0.469	0.443	6.04212e-18	1:naive
PAX5	3.36229e-20	0.60658	0.571	0.579	1.60381e-17	1:naive
CXCR5	1.31575e-19	1.76478	0.433	0.172	6.27612e-17	1:naive
CD69	3.21151e-19	1.61899	0.212	0.119	1.53189e-16	1:naive
LGALS9	3.96492e-19	0.614835	0.42	0.458	1.89127e-16	1:naive
BACH2	5.95297e-18	2.21097	0.182	0.071	2.83957e-15	1:naive
RNASE6	1.31688e-15	1.37711	0.24	0.153	6.28151e-13	1:naive
MYC	6.29619e-15	0.842083	0.383	0.327	3.00328e-12	1:naive
IRF8	2.33563e-14	0.850199	0.641	0.554	1.11409e-11	1:naive
FOXO1	2.43035e-14	1.73553	0.184	0.086	1.15927e-11	1:naive
CD40	1.38412e-12	0.882813	0.497	0.428	6.60225e-10	1:naive
BIRC3	1.09395e-11	1.34429	0.382	0.237	5.21814e-09	1:naive
CR2	2.64244e-11	2.10118	0.194	0.065	1.26044e-08	1:naive
APOBEC3G	3.11287e-11	0.318952	0.258	0.328	1.48484e-08	1:naive
CASP5	4.5951e-11	0.240213	0.214	0.3	2.19186e-08	1:naive
BCL6	5.07475e-11	0.936275	0.116	0.11	2.42066e-08	1:naive
HIF1A	6.59562e-10	0.792681	0.245	0.194	3.14611e-07	1:naive
IRF4	1.43429e-09	0.941604	0.127	0.108	6.84154e-07	1:naive
BTLA	1.48821e-09	1.55902	0.15	0.089	7.09875e-07	1:naive
DOCK8	2.76561e-09	0.226941	0.231	0.308	1.3192e-06	1:naive
HLA.DMB	3.88206e-09	0.444756	0.657	0.695	1.85174e-06	1:naive
CD55	1.07474e-08	0.79075	0.172	0.144	5.12651e-06	1:naive
CCR6	1.71344e-08	0.970454	0.168	0.145	8.1731e-06	1:naive
BLNK	5.91997e-08	0.454856	0.246	0.282	2.82382e-05	1:naive
LIPA	1.25775e-07	0.215417	0.235	0.321	5.99948e-05	1:naive
HLA.DMA	1.40428e-07	0.339455	0.808	0.845	6.69842e-05	1:naive
MYD88	2.52062e-07	0.271796	0.186	0.264	0.000120234	1:naive
PRCP	4.2946e-07	0.779382	0.193	0.174	0.000204853	1:naive
LAP3	6.23984e-07	0.10065	0.072	0.114	0.000297641	1:naive
BIN2	3.45081e-06	0.168297	0.342	0.459	0.00164604	1:naive
FYN	3.61759e-06	0.265785	0.264	0.355	0.00172559	1:naive
JUN	4.17791e-06	0.28	0.281	0.357	0.00199286	1:naive
LAT2	5.87384e-06	0.220563	0.516	0.622	0.00280182	1:naive
MARCHF8	7.89283e-06	0.291773	0.159	0.196	0.00376488	1:naive
NT5E	8.80982e-06	0.691756	0.174	0.181	0.00420229	1:naive
MZB1	1.23314e-05	0.999704	0.281	0.171	0.00588208	1:naive
TNFSF10	1.6246e-05	0.645154	0.124	0.128	0.00774932	1:naive
IFNGR1	3.88593e-05	0.367842	0.149	0.187	0.0185359	1:naive
TIAF1	5.61878e-05	0.174114	0.202	0.249	0.0268016	1:naive
FAM129C	6.4554e-05	1.52906	0.156	0.064	0.0307923	1:naive
BCL2	8.12035e-05	0.241868	0.094	0.105	0.0387341	1:naive
LYN	8.74029e-05	0.352178	0.548	0.619	0.0416912	1:naive
CD44	9.03283e-05	0.115616	0.371	0.474	0.0430866	1:naive
ITGAX	6.24999e-44	3.25471	0.813	0.115	2.98124e-41	2:memory CD11c+
FGR	7.25299e-42	2.47471	0.917	0.292	3.45968e-39	2:memory CD11c+
ITGB2	4.68663e-41	1.31061	0.98	0.657	2.23552e-38	2:memory CD11c+
IGHG2.secreted	1.60723e-30	1.1717	0.949	0.417	7.66648e-28	2:memory CD11c+
THEMIS2	7.77101e-30	1.93689	0.699	0.155	3.70677e-27	2:memory CD11c+
TBX21	1.37582e-28	3.79431	0.637	0.042	6.56268e-26	2:memory CD11c+
HCK	2.25451e-28	2.14463	0.496	0.07	1.0754e-25	2:memory CD11c+
IGHG1.secreted	1.56044e-22	0.47263	0.825	0.299	7.44328e-20	2:memory CD11c+
HLA.DRB1	7.89408e-22	0.230208	1	0.992	3.76547e-19	2:memory CD11c+
LGALS1	1.23761e-20	2.58711	0.901	0.35	5.90341e-18	2:memory CD11c+
IGHG1.membrane	9.27112e-20	0.202207	0.439	0.158	4.42233e-17	2:memory CD11c+
CD74	6.42336e-18	0.389982	1	1	3.06394e-15	2:memory CD11c+
FCGR2A	6.63653e-17	1.60324	0.272	0.059	3.16562e-14	2:memory CD11c+
CD63	4.4476e-14	1.24152	0.769	0.281	2.1215e-11	2:memory CD11c+
SEMA7A	4.90592e-13	2.88788	0.24	0.017	2.34013e-10	2:memory CD11c+
CD72	5.45592e-13	1.49672	0.82	0.275	2.60248e-10	2:memory CD11c+
VNN2	1.0237e-12	1.19453	0.279	0.07	4.88303e-10	2:memory CD11c+
ARPC1B	4.38443e-12	0.152786	0.525	0.288	2.09137e-09	2:memory CD11c+
S100A10	8.16426e-11	0.214229	0.853	0.49	3.89435e-08	2:memory CD11c+
IL2RB	3.27731e-10	1.74805	0.265	0.045	1.56328e-07	2:memory CD11c+
LY6E	3.46251e-10	1.54722	0.924	0.491	1.65162e-07	2:memory CD11c+
DUSP2	6.24288e-10	2.04796	0.406	0.082	2.97785e-07	2:memory CD11c+
HMOX1	6.57681e-10	1.71814	0.312	0.066	3.13714e-07	2:memory CD11c+
LAMP1	7.37682e-10	0.514969	0.747	0.4	3.51874e-07	2:memory CD11c+
CD86	2.99249e-09	0.43163	0.277	0.117	1.42742e-06	2:memory CD11c+
VIM	4.83047e-09	0.391641	0.927	0.64	2.30413e-06	2:memory CD11c+
RGS1	5.76125e-09	1.73272	0.19	0.039	2.74811e-06	2:memory CD11c+
MS4A7	1.01244e-08	1.49721	0.256	0.054	4.82934e-06	2:memory CD11c+
S100A6	1.43089e-08	1.24938	0.962	0.72	6.82535e-06	2:memory CD11c+
JUNB	1.53726e-08	0.774946	0.773	0.359	7.33274e-06	2:memory CD11c+
HLA.DPA1	3.01919e-08	0.328811	0.997	0.983	1.44015e-05	2:memory CD11c+
TSPAN32	4.76496e-08	1.33939	0.328	0.076	2.27289e-05	2:memory CD11c+
MX1	5.61294e-08	0.499266	0.482	0.187	2.67737e-05	2:memory CD11c+
SLC7A7	6.22603e-08	1.12633	0.229	0.058	2.96981e-05	2:memory CD11c+
HLA.DQB1	6.99287e-08	0.218509	0.993	0.932	3.3356e-05	2:memory CD11c+
MS4A1	1.9867e-07	0.183823	0.996	0.957	9.47655e-05	2:memory CD11c+
HCST	2.08448e-07	1.4493	0.59	0.158	9.94297e-05	2:memory CD11c+
BST2	2.5951e-07	0.423115	0.411	0.178	0.000123786	2:memory CD11c+
HLA.DPB1	5.83687e-07	0.499683	0.999	0.984	0.000278419	2:memory CD11c+
PIK3AP1	6.98625e-07	0.323231	0.715	0.423	0.000333244	2:memory CD11c+
BAX	1.01166e-06	0.148029	0.461	0.238	0.00048256	2:memory CD11c+
ZNF683	1.71314e-06	4.17429	0.12	0.006	0.000817168	2:memory CD11c+
FOSB	2.71774e-06	0.331628	0.255	0.098	0.00129636	2:memory CD11c+
ITGAE	3.24362e-06	0.198185	0.392	0.211	0.00154721	2:memory CD11c+
BLOC1S1	3.32316e-06	0.241583	0.562	0.302	0.00158515	2:memory CD11c+
TUBA1B	3.56836e-06	0.248508	0.698	0.412	0.00170211	2:memory CD11c+
CTSS	1.35486e-05	0.239368	0.727	0.43	0.00646268	2:memory CD11c+
GNAI2	1.55386e-05	0.270387	0.86	0.578	0.00741193	2:memory CD11c+
RPN2	2.4796e-05	0.584914	0.554	0.252	0.0118277	2:memory CD11c+
HLA.C	2.9209e-05	0.18877	1	1	0.0139327	2:memory CD11c+
IFITM2	3.4659e-05	0.669706	0.857	0.513	0.0165323	2:memory CD11c+
PLAC8	3.72702e-05	1.01934	0.868	0.48	0.0177779	2:memory CD11c+
NKG7	3.8561e-05	2.0626	0.762	0.23	0.0183936	2:memory CD11c+
TNFSF13	4.54767e-05	1.22762	0.494	0.132	0.0216924	2:memory CD11c+
IFITM3	4.89625e-05	1.07996	0.837	0.433	0.0233551	2:memory CD11c+
IGHG3.secreted	5.68002e-05	2.16233	0.265	0.034	0.0270937	2:memory CD11c+
IL23R	5.78917e-05	0.584512	0.632	0.298	0.0276144	2:memory CD11c+
AIF1	7.20132e-05	1.08044	0.267	0.079	0.0343503	2:memory CD11c+
BCL2A1	0.000102291	1.17184	0.261	0.076	0.0487927	2:memory CD11c+
IGHA1.secreted	1.50016e-169	3.63687	0.681	0.269	7.15578e-167	3:memory
HLA.C	2.89807e-159	0.411584	1	1	1.38238e-156	3:memory
HLA.A	1.31625e-117	0.4319	0.997	0.995	6.27852e-115	3:memory
CD27	2.59934e-106	3.24106	0.444	0.091	1.23988e-103	3:memory
IGHG2.secreted	1.31837e-91	0.999081	0.747	0.516	6.2886e-89	3:memory
GAPDH	1.35972e-88	0.800916	0.93	0.81	6.48588e-86	3:memory
IGHG1.secreted	2.83498e-82	1.82245	0.606	0.403	1.35229e-79	3:memory
S100A10	3.03294e-72	1.37344	0.705	0.561	1.44671e-69	3:memory
JCHAIN	6.30922e-65	2.73811	0.492	0.169	3.0095e-62	3:memory
POU2AF1	1.37813e-64	1.48581	0.768	0.418	6.57368e-62	3:memory
AIM2	2.78507e-63	3.23159	0.279	0.052	1.32848e-60	3:memory
IGHM.secreted	6.92163e-62	0.278216	0.468	0.569	3.30162e-59	3:memory
VIM	5.79031e-59	0.774405	0.844	0.684	2.76198e-56	3:memory
S100A6	3.33229e-55	0.232624	0.892	0.758	1.5895e-52	3:memory
ITGAM	7.12514e-39	2.09935	0.313	0.105	3.39869e-36	3:memory
CD24	2.04994e-37	1.65763	0.579	0.244	9.7782e-35	3:memory
IGHG1.membrane	6.92851e-37	2.03453	0.351	0.205	3.3049e-34	3:memory
IGLC3	3.54815e-29	0.449809	0.522	0.763	1.69247e-26	3:memory
LCP1	1.25147e-18	0.5443	0.825	0.763	5.96953e-16	3:memory
GNAI2	2.2313e-18	0.455152	0.721	0.642	1.06433e-15	3:memory
FAS	5.26351e-16	2.28383	0.103	0.028	2.5107e-13	3:memory
ANXA5	3.0236e-14	0.689319	0.351	0.279	1.44226e-11	3:memory
ARPC1B	6.61406e-12	0.586281	0.399	0.344	3.15491e-09	3:memory
CXCR3	1.36205e-11	2.15235	0.112	0.035	6.49697e-09	3:memory
CD86	2.42168e-11	1.01207	0.21	0.149	1.15514e-08	3:memory
CD52	8.38944e-11	0.161093	0.995	0.988	4.00176e-08	3:memory
CD1C	4.7609e-10	1.42406	0.173	0.098	2.27095e-07	3:memory
CD44	7.25629e-10	0.628723	0.501	0.403	3.46125e-07	3:memory
BLK	1.17546e-09	0.91508	0.268	0.188	5.60693e-07	3:memory
IGKC	7.97566e-09	0.739128	0.682	0.795	3.80439e-06	3:memory
BAX	1.13905e-08	0.504877	0.335	0.294	5.43325e-06	3:memory
BCL2	1.3296e-08	1.09698	0.171	0.075	6.34221e-06	3:memory
HMOX1	4.41505e-08	0.310795	0.136	0.14	2.10598e-05	3:memory
CSF2RB	4.93357e-08	0.913846	0.174	0.109	2.35331e-05	3:memory
LTB	2.19044e-07	0.769357	0.506	0.294	0.000104484	3:memory
DOCK8	2.1921e-07	0.36927	0.314	0.259	0.000104563	3:memory
LY86	2.3269e-07	0.399432	0.456	0.397	0.000110993	3:memory
TUBA1B	2.34645e-07	0.382785	0.521	0.49	0.000111926	3:memory
TRAC	1.81092e-06	1.02664	0.153	0.098	0.000863807	3:memory
RUNX3	2.14698e-06	0.444971	0.518	0.472	0.00102411	3:memory
LGALS3	6.64854e-06	0.859163	0.129	0.083	0.00317135	3:memory
IGBP1	1.05508e-05	0.295577	0.208	0.189	0.00503271	3:memory
HIF1A	3.56786e-05	0.458884	0.287	0.192	0.0170187	3:memory
TCF4	4.40809e-05	1.11328	0.138	0.059	0.0210266	3:memory
PDIA4	8.72803e-05	0.600848	0.162	0.121	0.0416327	3:memory
APOBEC3G	9.04643e-05	0.209937	0.3	0.296	0.0431515	3:memory

## Sheet: NK_cluster_DE
gene	p_val	avg_log2FC	pct.1	pct.2	p_val_adj	cluster
PRF1	2.95279e-113	0.394293	0.996	0.973	1.40848e-110	1:CD161+mature
CX3CR1	1.81504e-111	0.621326	0.858	0.679	8.65772e-109	1:CD161+mature
NKG7	4.05563e-108	0.225937	1	0.997	1.93454e-105	1:CD161+mature
KLRB1	4.10302e-107	0.491471	0.916	0.735	1.95714e-104	1:CD161+mature
GZMB	1.51256e-100	0.375105	0.986	0.921	7.2149e-98	1:CD161+mature
FCGR3A	1.5448e-89	0.323206	0.984	0.913	7.36872e-87	1:CD161+mature
FCER1G	1.11805e-86	0.604233	0.841	0.629	5.33308e-84	1:CD161+mature
LAIR2	6.84215e-62	0.621748	0.439	0.335	3.26371e-59	1:CD161+mature
CST7	8.58933e-61	0.22802	0.998	0.979	4.09711e-58	1:CD161+mature
IL2RB	3.93656e-58	0.316695	0.985	0.934	1.87774e-55	1:CD161+mature
CCL3	3.15811e-41	1.08473	0.319	0.181	1.50642e-38	1:CD161+mature
GZMA	6.02807e-35	0.226197	0.982	0.945	2.87539e-32	1:CD161+mature
PLAC8	5.10588e-34	0.375035	0.815	0.707	2.43551e-31	1:CD161+mature
ITGB2	2.39405e-32	0.228253	0.997	0.993	1.14196e-29	1:CD161+mature
LGALS9	5.58259e-31	0.637988	0.452	0.309	2.66289e-28	1:CD161+mature
CCL4	1.74857e-30	0.696921	0.463	0.347	8.34068e-28	1:CD161+mature
CD38	3.36619e-29	1.0968	0.197	0.093	1.60567e-26	1:CD161+mature
LAT2	8.66551e-28	0.558913	0.51	0.38	4.13345e-25	1:CD161+mature
CD7	4.93527e-25	0.303065	0.708	0.603	2.35413e-22	1:CD161+mature
LCP1	1.57407e-24	0.170915	0.976	0.951	7.5083e-22	1:CD161+mature
HAVCR2	1.88437e-24	0.697157	0.315	0.202	8.98844e-22	1:CD161+mature
CD247	5.46813e-24	0.140523	0.845	0.795	2.6083e-21	1:CD161+mature
CD160	4.93303e-21	0.583557	0.254	0.173	2.35306e-18	1:CD161+mature
TBX21	2.66523e-20	0.279422	0.793	0.726	1.27131e-17	1:CD161+mature
ARL4C	6.7983e-20	0.232216	0.782	0.717	3.24279e-17	1:CD161+mature
LAMP1	3.7874e-17	0.239155	0.719	0.635	1.80659e-14	1:CD161+mature
XBP1	4.07329e-17	0.308569	0.642	0.551	1.94296e-14	1:CD161+mature
BIN2	2.88909e-16	0.211267	0.91	0.856	1.3781e-13	1:CD161+mature
ITGAM	3.30008e-16	0.28983	0.702	0.609	1.57414e-13	1:CD161+mature
SH2D1B	4.55229e-15	0.435411	0.361	0.271	2.17144e-12	1:CD161+mature
SELPLG	4.96221e-15	0.221753	0.898	0.859	2.36697e-12	1:CD161+mature
CD244	2.26243e-13	0.361055	0.437	0.359	1.07918e-10	1:CD161+mature
ZBTB16	4.61738e-12	0.584865	0.182	0.126	2.20249e-09	1:CD161+mature
LYN	2.92956e-11	0.230396	0.476	0.411	1.3974e-08	1:CD161+mature
IFITM2	3.74928e-11	0.177283	0.867	0.823	1.78841e-08	1:CD161+mature
RUNX3	6.47905e-11	0.126169	0.953	0.925	3.09051e-08	1:CD161+mature
CXCR2	8.68391e-11	0.371579	0.184	0.132	4.14222e-08	1:CD161+mature
FASLG	1.42612e-10	0.65619	0.132	0.084	6.80259e-08	1:CD161+mature
KLRF1	4.09227e-10	0.125443	0.921	0.877	1.95201e-07	1:CD161+mature
NCR3	6.53979e-09	0.278921	0.515	0.443	3.11948e-06	1:CD161+mature
CD79B	1.66186e-08	0.648068	0.135	0.091	7.92705e-06	1:CD161+mature
CTSD	5.38139e-08	0.138548	0.526	0.482	2.56692e-05	1:CD161+mature
PDIA4	2.21087e-07	0.352959	0.324	0.273	0.000105458	1:CD161+mature
ARPC1B	4.40433e-07	0.153068	0.412	0.376	0.000210087	1:CD161+mature
STAT4	6.40159e-07	0.271704	0.294	0.242	0.000305356	1:CD161+mature
STAT6	4.11506e-06	0.266573	0.258	0.226	0.00196288	1:CD161+mature
IFITM3	4.4109e-06	0.109491	0.793	0.75	0.002104	1:CD161+mature
CMKLR1	5.03418e-06	0.382563	0.103	0.077	0.0024013	1:CD161+mature
APOBEC3G	5.75062e-06	0.121003	0.661	0.615	0.00274305	1:CD161+mature
TRIB2	6.76582e-06	0.35393	0.166	0.123	0.00322729	1:CD161+mature
IFNGR1	1.45083e-05	0.278713	0.172	0.137	0.00692046	1:CD161+mature
BST2	1.63266e-05	0.202456	0.371	0.329	0.00778778	1:CD161+mature
FGR	2.84455e-05	0.15509	0.693	0.654	0.0135685	1:CD161+mature
CASP3	5.50294e-05	0.233989	0.162	0.13	0.026249	1:CD161+mature
STAT3	7.9724e-05	0.216216	0.275	0.236	0.0380283	1:CD161+mature
GZMH	3.45068e-175	0.955204	0.913	0.714	1.64598e-172	2:mature
CCL5	3.29372e-142	0.748385	0.969	0.84	1.5711e-139	2:mature
IL32	2.8803e-121	1.1764	0.747	0.456	1.3739e-118	2:mature
CD52	5.16504e-99	0.897954	0.813	0.564	2.46372e-96	2:mature
S100A6	7.09183e-80	0.547191	0.956	0.904	3.3828e-77	2:mature
CD3D	3.35152e-79	2.56869	0.234	0.049	1.59868e-76	2:mature
LAG3	6.95648e-79	3.29691	0.188	0.023	3.31824e-76	2:mature
B3GAT1	1.00546e-59	1.21079	0.409	0.194	4.79604e-57	2:mature
HLA.DPB1	8.6667e-59	0.78314	0.722	0.571	4.13402e-56	2:mature
HLA.DRB1	4.01845e-52	0.963704	0.621	0.465	1.9168e-49	2:mature
CD3G	5.48876e-48	2.25578	0.144	0.025	2.61814e-45	2:mature
ZNF683	2.70377e-44	1.57559	0.172	0.067	1.2897e-41	2:mature
HLA.DPA1	6.7413e-33	0.687154	0.614	0.493	3.2156e-30	2:mature
KLRC3	3.26753e-30	1.04977	0.433	0.241	1.55861e-27	2:mature
LGALS1	6.5985e-30	0.496702	0.781	0.672	3.14748e-27	2:mature
VIM	2.97327e-20	0.477792	0.699	0.601	1.41825e-17	2:mature
CD3E	2.5806e-18	0.41327	0.359	0.339	1.23095e-15	2:mature
HLA.DQA1	2.18756e-17	1.54362	0.159	0.059	1.04347e-14	2:mature
LGALS3	4.41569e-17	0.887782	0.215	0.13	2.10629e-14	2:mature
CD2	6.00393e-16	0.36548	0.543	0.44	2.86388e-13	2:mature
CD6	1.79129e-14	0.542374	0.452	0.325	8.54447e-12	2:mature
S100A10	1.07749e-10	0.225821	0.776	0.761	5.13964e-08	2:mature
LCK	3.31947e-08	0.15233	0.736	0.699	1.58339e-05	2:mature
ANXA5	1.08858e-07	0.840756	0.201	0.127	5.19253e-05	2:mature
KIR2DL1	2.26853e-07	0.452678	0.368	0.266	0.000108209	2:mature
MYD88	1.71598e-06	0.138119	0.252	0.254	0.000818523	2:mature
TRDC	1.76795e-06	0.264631	0.756	0.663	0.000843314	2:mature
PRDM1	3.59129e-06	0.366121	0.391	0.323	0.00171304	2:mature
HLA.DRA	4.38219e-06	0.523028	0.41	0.326	0.0020903	2:mature
CXCR2	6.03703e-06	0.226654	0.155	0.157	0.00287966	2:mature
CD74	1.49949e-05	0.220804	0.923	0.933	0.00715256	2:mature
CD48	2.77449e-05	0.197294	0.609	0.573	0.0132343	2:mature
TRBC2	3.50877e-05	0.115999	0.905	0.898	0.0167368	2:mature
BLOC1S1	4.60486e-05	0.121738	0.362	0.352	0.0219652	2:mature
CASP1	4.64386e-05	0.144294	0.226	0.218	0.0221512	2:mature
CD247	8.11585e-05	0.148482	0.821	0.817	0.0387126	2:mature
GZMK	9.39627e-302	5.52639	0.419	0.026	4.48202e-299	3:immature
SELL	1.64487e-301	2.68353	0.757	0.255	7.84603e-299	3:immature
XCL2	1.53481e-241	2.40484	0.714	0.234	7.32107e-239	3:immature
TCF7	8.07618e-146	3.52107	0.299	0.035	3.85234e-143	3:immature
CD44	1.11914e-135	1.61425	0.637	0.345	5.33829e-133	3:immature
KLRC1	2.31076e-113	1.40618	0.619	0.313	1.10223e-110	3:immature
IL2RB	1.48082e-93	0.749901	0.988	0.953	7.06349e-91	3:immature
CXCR3	1.22299e-81	2.74268	0.258	0.051	5.83368e-79	3:immature
CD74	8.38669e-80	0.596742	0.961	0.926	4.00045e-77	3:immature
CD3E	4.88274e-60	1.07827	0.563	0.311	2.32907e-57	3:immature
IL18RAP	8.99518e-58	1.1087	0.565	0.302	4.2907e-55	3:immature
IL7R	7.58954e-54	3.03847	0.164	0.039	3.62021e-51	3:immature
CD2	6.8592e-49	0.910752	0.647	0.443	3.27184e-46	3:immature
CD27	3.13175e-48	3.23582	0.12	0.019	1.49385e-45	3:immature
LEF1	6.76322e-46	2.34385	0.176	0.04	3.22606e-43	3:immature
IL18R1	1.04014e-38	1.29599	0.313	0.139	4.96146e-36	3:immature
DUSP2	2.57103e-37	0.86576	0.448	0.312	1.22638e-34	3:immature
IFITM3	1.01142e-35	0.45762	0.85	0.757	4.82446e-33	3:immature
CD7	1.70965e-34	0.740542	0.765	0.634	8.15504e-32	3:immature
MYC	5.28942e-31	2.46953	0.127	0.03	2.52305e-28	3:immature
IL12RB2	1.0423e-28	1.74147	0.155	0.045	4.97178e-26	3:immature
DUSP1	1.20711e-28	0.619515	0.648	0.536	5.7579e-26	3:immature
HLA.DRB1	5.89773e-28	0.443328	0.598	0.498	2.81322e-25	3:immature
BTG1	1.5166e-27	0.438333	0.862	0.794	7.23418e-25	3:immature
HLA.DMB	9.46206e-27	1.42544	0.18	0.075	4.5134e-24	3:immature
KLRK1	9.06998e-26	0.363508	0.923	0.883	4.32638e-23	3:immature
GNLY	1.31947e-23	0.423926	0.955	0.944	6.29385e-21	3:immature
CD52	3.39249e-23	0.332176	0.738	0.623	1.61822e-20	3:immature
CD37	5.49215e-19	0.347375	0.84	0.767	2.61976e-16	3:immature
HLA.DRA	1.992e-17	0.484068	0.43	0.339	9.50186e-15	3:immature
IL4R	2.39834e-17	0.897213	0.28	0.17	1.14401e-14	3:immature
TRDC	1.13582e-16	0.38879	0.77	0.678	5.41785e-14	3:immature
GAPDH	9.70583e-16	0.267343	0.967	0.941	4.62968e-13	3:immature
ITGAX	5.17133e-15	0.494899	0.403	0.401	2.46672e-12	3:immature
IFITM2	1.0295e-14	0.281266	0.883	0.837	4.91072e-12	3:immature
HLA.DMA	1.2607e-14	0.893067	0.202	0.12	6.01355e-12	3:immature
NCAM1	1.68803e-13	1.19961	0.146	0.071	8.05192e-11	3:immature
LY6E	4.02731e-13	0.31112	0.834	0.725	1.92103e-10	3:immature
HLA.DQB1	9.18064e-13	0.646059	0.249	0.185	4.37916e-10	3:immature
FCER1G	1.70229e-12	0.325912	0.83	0.713	8.11995e-10	3:immature
TNFSF10	9.29445e-12	0.845339	0.265	0.159	4.43345e-09	3:immature
CD300A	1.22211e-11	0.305701	0.796	0.76	5.82946e-09	3:immature
CTSW	4.55874e-11	0.228699	0.971	0.962	2.17452e-08	3:immature
TARP.refseq	2.40631e-10	0.535322	0.466	0.358	1.14781e-07	3:immature
S100A10	2.66865e-10	0.221277	0.789	0.762	1.27294e-07	3:immature
CXCR4	3.87784e-10	0.300671	0.399	0.347	1.84973e-07	3:immature
STAT5A	3.47565e-09	0.758463	0.202	0.124	1.65788e-06	3:immature
CD63	9.56828e-09	0.230729	0.869	0.827	4.56407e-06	3:immature
CD55	1.00676e-08	0.879481	0.151	0.087	4.80224e-06	3:immature
JUNB	2.66504e-08	0.473751	0.36	0.295	1.27122e-05	3:immature
ITGA4	4.01356e-08	0.484307	0.363	0.29	1.91447e-05	3:immature
MARCHF8	1.57968e-07	0.442143	0.212	0.151	7.53507e-05	3:immature
GIMAP2	2.22049e-07	0.472728	0.378	0.285	0.000105917	3:immature
HCST	4.3227e-07	0.148048	0.944	0.934	0.000206193	3:immature
FAM65B	4.7981e-07	0.444333	0.453	0.364	0.00022887	3:immature
CD160	2.37998e-06	0.501069	0.264	0.203	0.00113525	3:immature
FYN	4.64586e-06	0.176167	0.865	0.826	0.00221607	3:immature
IRF8	7.49429e-06	0.495973	0.2	0.138	0.00357478	3:immature
ADA	7.6494e-06	0.482841	0.345	0.261	0.00364876	3:immature
KLRB1	8.86436e-06	0.23323	0.812	0.821	0.0042283	3:immature
KLRF1	1.84068e-05	0.187304	0.911	0.896	0.00878002	3:immature
TRIB2	2.17737e-05	0.652662	0.2	0.134	0.0103861	3:immature
KLRG1	2.31047e-05	0.627733	0.15	0.114	0.0110209	3:immature
KLRC3	2.35857e-05	0.189406	0.32	0.295	0.0112504	3:immature
EOMES	3.86869e-05	0.531541	0.243	0.176	0.0184536	3:immature
CD69	4.34368e-05	0.448061	0.189	0.153	0.0207193	3:immature
PIK3AP1	4.75611e-05	0.29245	0.472	0.401	0.0226866	3:immature
C10orf54	6.29998e-05	0.202999	0.654	0.601	0.0300509	3:immature
FCN1	6.44013e-96	1.49208	0.754	0.449	3.07194e-93	4:CD14+mature
S100A9	1.65365e-93	1.76854	0.767	0.468	7.88793e-91	4:CD14+mature
CD14	8.03695e-61	1.67404	0.495	0.214	3.83363e-58	4:CD14+mature
SERPINA1	1.60275e-43	1.71545	0.37	0.132	7.64511e-41	4:CD14+mature
HLA.DRA	2.57841e-28	0.971449	0.55	0.334	1.2299e-25	4:CD14+mature
S100A12	4.48682e-25	1.70501	0.234	0.098	2.14021e-22	4:CD14+mature
TGFBI	9.57757e-24	1.6179	0.223	0.082	4.5685e-21	4:CD14+mature
CTSS	8.59381e-21	0.862666	0.467	0.307	4.09925e-18	4:CD14+mature
DUSP1	3.02346e-18	0.64666	0.698	0.538	1.44219e-15	4:CD14+mature
PILRA	3.9144e-18	1.83452	0.163	0.055	1.86717e-15	4:CD14+mature
LST1	1.18698e-17	1.43259	0.219	0.095	5.66192e-15	4:CD14+mature
CD74	3.30001e-16	0.375201	0.975	0.927	1.5741e-13	4:CD14+mature
TNFSF13	1.14735e-15	1.52471	0.176	0.067	5.47284e-13	4:CD14+mature
AIF1	1.41157e-15	1.62979	0.194	0.079	6.73318e-13	4:CD14+mature
HLA.DRB1	2.33772e-14	0.494014	0.651	0.499	1.11509e-11	4:CD14+mature
S100A6	8.84036e-14	0.323402	0.968	0.916	4.21685e-11	4:CD14+mature
CD4	1.1931e-11	1.45596	0.161	0.07	5.69108e-09	4:CD14+mature
HLA.DQB1	1.08438e-08	0.734878	0.297	0.184	5.17249e-06	4:CD14+mature
CLEC7A	7.94803e-08	1.32299	0.126	0.06	3.79121e-05	4:CD14+mature
NAMPT	5.6773e-07	1.18564	0.108	0.053	0.000270807	4:CD14+mature
FCGR2A	1.14445e-06	0.811906	0.115	0.057	0.000545903	4:CD14+mature
LGALS3	1.93608e-06	0.433354	0.228	0.149	0.000923508	4:CD14+mature
HLA.DPA1	2.86516e-06	0.368491	0.61	0.522	0.00136668	4:CD14+mature
FCER1G	1.72435e-05	0.165059	0.796	0.723	0.00822515	4:CD14+mature
TUBA1B	1.77848e-193	3.87961	0.954	0.487	8.48333e-191	5:proliferating
TYMS	2.02206e-160	8.46837	0.833	0.006	9.64523e-158	5:proliferating
KIAA0101	2.90625e-104	8.64597	0.556	0.002	1.38628e-101	5:proliferating
PCNA	1.83868e-96	4.37573	0.769	0.086	8.77049e-94	5:proliferating
CENPM	1.34835e-82	9.1302	0.417	0.001	6.43163e-80	5:proliferating
MCM2	5.10016e-81	4.92918	0.685	0.038	2.43278e-78	5:proliferating
TOP2A	6.10339e-81	8.77295	0.444	0.002	2.91132e-78	5:proliferating
MCM4	3.4331e-80	5.54956	0.583	0.013	1.63759e-77	5:proliferating
GAPDH	1.47701e-68	1.42227	0.991	0.943	7.04533e-66	5:proliferating
CKS1B	4.40402e-59	3.96352	0.639	0.057	2.10072e-56	5:proliferating
RRM2	8.80468e-56	6.51515	0.38	0.006	4.19983e-53	5:proliferating
UBE2C	1.05642e-44	7.65246	0.25	0.001	5.03913e-42	5:proliferating
AURKB	3.04724e-35	7.39453	0.222	0.003	1.45353e-32	5:proliferating
HMMR	3.59348e-24	6.77609	0.148	0.001	1.71409e-21	5:proliferating
VIM	8.33164e-21	1.3037	0.88	0.626	3.97419e-18	5:proliferating
TMEM97	2.73757e-20	3.24291	0.176	0.011	1.30582e-17	5:proliferating
MKI67	7.38957e-18	7.03103	0.111	0.001	3.52482e-15	5:proliferating
NME1	2.02364e-15	1.87646	0.333	0.081	9.65276e-13	5:proliferating
HIF1A	1.09964e-12	0.213327	0.315	0.159	5.2453e-10	5:proliferating
KDELR1	3.23878e-12	0.670791	0.333	0.151	1.5449e-09	5:proliferating
RPN2	3.94782e-11	0.603632	0.75	0.451	1.88311e-08	5:proliferating
S100A10	3.95818e-11	0.708051	0.926	0.763	1.88805e-08	5:proliferating
IL4R	7.41569e-11	0.384898	0.343	0.183	3.53729e-08	5:proliferating
LCP1	2.85381e-10	0.461455	1	0.962	1.36127e-07	5:proliferating
CKLF	1.25426e-09	0.439112	0.222	0.101	5.98284e-07	5:proliferating
LAP3	1.33046e-09	0.848333	0.343	0.141	6.34632e-07	5:proliferating
PASK	1.53147e-09	2.22321	0.157	0.027	7.30513e-07	5:proliferating
PDIA6	1.57855e-09	1.0054	0.556	0.275	7.52968e-07	5:proliferating
BLOC1S1	6.21714e-09	0.86363	0.639	0.351	2.96557e-06	5:proliferating
CASP1	8.43625e-09	0.304469	0.37	0.218	4.02409e-06	5:proliferating
CASP3	1.62677e-08	0.400007	0.287	0.143	7.75968e-06	5:proliferating
CXCR3	4.76832e-08	0.278267	0.176	0.078	2.27449e-05	5:proliferating
BAX	7.34192e-08	0.937533	0.583	0.326	3.5021e-05	5:proliferating
HARS1	1.75889e-07	0.200556	0.269	0.163	8.3899e-05	5:proliferating
ANXA5	2.36768e-07	1.37267	0.352	0.146	0.000112938	5:proliferating
NCR3	3.10559e-07	0.128655	0.648	0.475	0.000148137	5:proliferating
EPSTI1	3.20733e-07	0.740696	0.194	0.083	0.00015299	5:proliferating
GABPA	3.332e-07	0.498077	0.194	0.106	0.000158936	5:proliferating
HLA.DRA	4.11679e-07	0.408737	0.556	0.348	0.000196371	5:proliferating
ADA	7.99612e-07	0.584123	0.463	0.269	0.000381415	5:proliferating
PSMB8	1.21139e-06	0.679936	0.787	0.603	0.000577833	5:proliferating
PDIA4	5.10639e-06	0.534847	0.481	0.294	0.00243575	5:proliferating
CXCL5	8.49378e-06	0.578358	0.157	0.073	0.00405153	5:proliferating
LGALS3	1.58787e-05	0.412678	0.269	0.154	0.00757413	5:proliferating
GZMA	1.70828e-05	0.330484	0.991	0.962	0.00814851	5:proliferating
CD38	2.97707e-05	0.485816	0.241	0.14	0.0142006	5:proliferating
ARPC1B	3.79403e-05	0.608398	0.602	0.39	0.0180975	5:proliferating
CNOT2	4.18046e-05	0.246152	0.213	0.129	0.0199408	5:proliferating
DCAF12	4.31916e-05	0.747919	0.157	0.071	0.0206024	5:proliferating
MYD88	5.22453e-05	0.147341	0.352	0.252	0.024921	5:proliferating
APOBEC3G	5.58529e-05	0.249465	0.815	0.634	0.0266418	5:proliferating
CASP5	5.85967e-05	0.110095	0.472	0.346	0.0279506	5:proliferating
NCAM1	8.04239e-05	0.468812	0.157	0.08	0.0383622	5:proliferating
GNAI2	9.96525e-05	0.256248	0.917	0.757	0.0475342	5:proliferating
