# Supplementary material for: Proinflammatory and cytotoxic CD38+HLA-DR+ effector memory CD8+ T cells are peripherally expanded in human cardiac allograft vasculopathy
Source: Am J Transplant. Author manuscript; Available in PMC 2026 Jan 7. (PMC12769763; doi:10.1016/j.ajt.2025.10.015)
Supplement: supp1 [file NIHMS2123269-supplement-supp1.xlsx]

## Sheet: Gene Panel
ADA	NM_000022.3	chr20:44619524		Enzyme		U; M	Immune Response Gene Panel
ADGRE1	NM_001974.4	chr19:6940451	—		—	U; M	Immune Response Gene Panel
ADGRG3	NM_170776.4	chr16:57689375	—		—	U; M	Immune Response Gene Panel
AIM2	NM_004833.1	chr1:159062486	—	Miscellaneous	—	U; M	Immune Response Gene Panel
ALAS2	NM_000032.4	chrX:55009059	—	Cell type marker	RBC	U	Immune Response Gene Panel
ANXA5	NM_001154.3	chr4:121668000	—	Transporter		U; M	Immune Response Gene Panel
AOC3	NM_003734.3	chr17:42858130	—	Enzyme	—	U; M	Immune Response Gene Panel
APOBEC3G	NM_021822.3	chr22:39087604	—	Enzyme	—	U; M	Immune Response Gene Panel
APOE	NM_000041.3	chr19:44909391	—	Apoptosis regulator	—	—	Immune Response Gene Panel
AQP9	NM_020980.4	chr15:58185903	—	Transporter	—	M	Immune Response Gene Panel
ARG1	NM_000045.3	chr6:131584325	—	Enzyme	—	U; M	Immune Response Gene Panel
ARL4C	NM_005737.3	chr2:234493045		Enzyme		U; M	Immune Response Gene Panel
ATF6B	NM_004381.4	chr6:32115537	—	Transcription factor	—	U; M	Immune Response Gene Panel
AURKB	NM_004217.3	chr17:8204740	—		—		Immune Response Gene Panel
AZU1	NM_001700.4	chr19:832018	—	Cell type marker	Granulocyte	U; M	Immune Response Gene Panel
B3GAT1	NM_018644.3	chr11:134378766	CD57	CD marker	—	U; M	Immune Response Gene Panel
BACH2	NM_021813.3	chr6:89926536	—	Transcription factor	—	U; M	Immune Response Gene Panel
BAX	NM_001291428.1	chr19:48961793	—	Apoptosis regulator	—	U; M	Immune Response Gene Panel
BCL11B	NM_022898.2	chr14:99169291	—	Transcription factor	—	U; M	Immune Response Gene Panel
BCL2	NM_000633.2	chr18:63123346	—	Apoptosis regulator	—	U; M	Immune Response Gene Panel
BCL2A1	NM_004049.3	chr15:79960955	—	Apoptosis regulator	—	U; M	Immune Response Gene Panel
BCL6	NM_001706.4	chr3:187721385	—	Transcription factor	—	U, M	Immune Response Gene Panel
BIN2	NM_016293.3	chr12:51281039	—	Miscellaneous	—	U; M	Immune Response Gene Panel
BIRC3	NM_001165.4	chr11:102337727	—	Enzyme	—	U; M	Immune Response Gene Panel
BLK	NM_001715.2	chr8:11564597	—	Kinase	—	U; M	Immune Response Gene Panel
BLNK	NM_013314.3	chr10:96191847	—	Miscellaneous	—	U; M	Immune Response Gene Panel
BPI	NM_001725.2	chr20:38337503	—	Cell type marker	Granulocyte	U; M	Immune Response Gene Panel
BTG1	NM_001731.2	chr12:92143364	—	Transcription factor	—	U; M	Immune Response Gene Panel
BTLA	NM_181780.3	chr3:112465936	CD272	CD marker	—	U; M	Immune Response Gene Panel
C10orf54	NM_022153.1	chr10:71750316	VISTA	Immune checkpoint		U; M	Immune Response Gene Panel
C1QA	NM_015991.2	chr1:22639605	—	Complement protein	—	U; M	Immune Response Gene Panel
C1QB	NM_000491.3	chr1:22661529	—	Complement protein	—	M	Immune Response Gene Panel
CASP5	NM_004347.3	chr11:104994245	—	Miscellaneous	—	U; M	Immune Response Gene Panel
CBLB	NM_170662.4	chr3:105658273	—	Miscellaneous	—	U; M	Immune Response Gene Panel
CCL1	NM_002981.2	chr17:34360383	—	Chemokine	—	U	Immune Response Gene Panel
CCL13	NM_005408.2	chr17:34358608	MCP-4	Chemokine	—	—	Immune Response Gene Panel
CCL17	NM_002987.2	chr16:57416061	TARC	Chemokine	—	—	Immune Response Gene Panel
CCL19	NM_006274.2	chr9:34689573	—	Chemokine	—	U	Immune Response Gene Panel
CCL2	NM_002982.3	chr17:34257197	MCP1	Chemokine	—	U; M	Immune Response Gene Panel
CCL20	NM_004591.2	chr2:227817564	LARC	Chemokine	—	U; M	Immune Response Gene Panel
CCL22	NM_002990.4	chr16:57366187	—	Chemokine	—	U; M	Immune Response Gene Panel
CCL3	NM_002983.2	chr17:36088259		Chemokine	—	U; M	Immune Response Gene Panel
CCL4	NM_002984.3	chr17:36105612	MIP-1beta	Chemokine	—	U; M	Immune Response Gene Panel
CCL5	NM_002985.2	chr17:35871497	RANTES	Chemokine	Cytotoxic T; NK	U; M	Immune Response Gene Panel
CCND2	NM_001759.3	chr12:4305162	—		—	U; M	Immune Response Gene Panel
CCR1	NM_001295.2	chr3:46201949	—	Chemokine receptor	—	U; M	Immune Response Gene Panel
CCR10	NM_016602.2	chr17:42679408	—	Chemokine receptor	—	U; M	Immune Response Gene Panel
CCR2	NM_001123041.2	chr3:46360923	—	Chemokine receptor	—	U; M	Immune Response Gene Panel
CCR3	NM_001837.3	chr3:46266706	—	Chemokine receptor	—	U; M	Immune Response Gene Panel
CCR4	NM_005508.4	chr3:32954911	—	Chemokine receptor	—	M	Immune Response Gene Panel
CCR5	NM_000579.3	chr3:46376199	CD195	Chemokine receptor	—	U; M	Immune Response Gene Panel
CCR7	NM_001838.3	chr17:40553895	—	Chemokine receptor	—	U; M	Immune Response Gene Panel
CCR8	NM_005201.3	chr3:39333680	—	Chemokine receptor	—	U; M	Immune Response Gene Panel
CCR9	NM_006641.3	chr3:45902995	—	Chemokine receptor	T subset	U; M	Immune Response Gene Panel
CD14	NM_000591.3	chr5:140631733	—	Cell type marker	Monocyte	U; M	Immune Response Gene Panel
CD160	NM_007053.3	chr1:145738872	—	CD marker	—	M	Immune Response Gene Panel
CD163	NM_004244.5	chr12:7471240	—	CD marker	—	U; M	Immune Response Gene Panel
CD1A	NM_001763.2	chr1:158258265	—	CD marker	—	U; M	Immune Response Gene Panel
CD1B	NM_001764.2	chr1:158328176	—	CD marker	—	U; M	Immune Response Gene Panel
CD1C	NM_001765.2	chr1:158293613	—	Cell type marker	Dendritic	U; M	Immune Response Gene Panel
CD2	NM_001767.3	chr1:116768823	—	Cell type marker	Pan T	U; M	Immune Response Gene Panel
CD2	NM_001767.3	chr1:116769226	—	Cell type marker	Pan T	U; M	Immune Response Gene Panel
CD200	NM_005944.6	chr3:112362808	—	CD marker	—	U; M	Immune Response Gene Panel
CD209	NM_021155.3	chr19:7739999	—	CD marker	—	U; M	Immune Response Gene Panel
CD22	NM_001771.3	chr19:35347355	—	CD marker	B	U; M	Immune Response Gene Panel
CD24	NM_013230.3	chr6:106969831	—	CD marker	—	U; M	Immune Response Gene Panel
CD244	NM_016382.3	chr1:160830210	2B4	CD marker	Monocyte; NK	U; M	Immune Response Gene Panel
CD247	NM_000734.3	chr1:167430642	CD3Z	CD marker	—	U; M	Immune Response Gene Panel
CD27	NM_001242.4	chr12:6451710	—	CD marker	—	U; M	Immune Response Gene Panel
CD274	NM_014143.3	chr9:5470490	PD-L1	CD marker	—	U; M	Immune Response Gene Panel
CD28	ENST00000374481.7	chr2:203737830	—	CD marker	—	U; M	Immune Response Gene Panel
CD300A	NM_007261.3	chr17:74484788	—	CD marker	—	U; M	Immune Response Gene Panel
CD33	NM_001772.3	chr19:51240014	SIGLEC3	CD marker	Monocyte	U; M	Immune Response Gene Panel
CD34	NM_001773.2	chr1:207886541	—	CD marker		U; M	Immune Response Gene Panel
CD36	NM_000072.3	chr7:80674159	—	CD marker	Monocyte	U; M	Immune Response Gene Panel
CD37	NM_001774.2	chr19:49340601	—	CD marker	Monocyte	U; M	Immune Response Gene Panel
CD38	NM_001775.3	chr4:15853226	—	CD marker	—	U; M	Immune Response Gene Panel
CD3D	NM_000732.4	chr11:118339077	—	Cell type marker	Pan T	U; M	Immune Response Gene Panel
CD3E	NM_000733.3	chr11:118316170	—	Cell type marker	Pan T	U; M	Immune Response Gene Panel
CD3G	NM_000073.2	chr11:118353288	—	Cell type marker	T subset	U; M	Immune Response Gene Panel
CD4	NM_000616.4	chr12:6820809	—	Cell type marker	T subset	U; M	Immune Response Gene Panel
CD40	NM_001250.5	chr20:46129512	—	CD marker	—	U; M	Immune Response Gene Panel
CD44	NM_000610.3	chr11:35232331	—	CD marker	—	U; M	Immune Response Gene Panel
CD48	NM_001778.3	chr1:160678749	BLAST	CD marker	—	U; M	Immune Response Gene Panel
CD5	NM_014207.3	chr11:61127767	Leu1	CD marker	T	U; M	Immune Response Gene Panel
CD52	NM_001803.2	chr1:26320521	—	CD marker	—	U; M	Immune Response Gene Panel
CD6	NM_006725.4	chr11:61020373	—	CD marker	—	U; M	Immune Response Gene Panel
CD63	NM_001780.5	chr12:55725475	—	CD marker		U; M	Immune Response Gene Panel
CD69	NM_001781.2	chr12:9752552	—	Cell type marker	Activated	U; M	Immune Response Gene Panel
CD7	NM_006137.6	chr17:82314874	—	CD marker	—	U; M	Immune Response Gene Panel
CD70	NM_001252.4	chr19:6585840	—	CD marker	—	U; M	Immune Response Gene Panel
CD72	NM_001782.2	chr9:35609979	—	CD marker	—	U; M	Immune Response Gene Panel
CD74	NM_004355.3	chr5:150401643	HLA-DG	Cell type marker		U; M	Immune Response Gene Panel
CD79A	NM_001783.3	chr19:41881370	—	Cell type marker	B	U; M	Immune Response Gene Panel
CD79B	NM_000626.2	chr17:63928742	—	Cell type marker	B	U; M	Immune Response Gene Panel
CD80	NM_005191.3	chr3:119524274	B7-1	CD marker	—	U; M	Immune Response Gene Panel
CD86	NM_006889.4	chr3:122119549	—	CD marker	—	U; M	Immune Response Gene Panel
CD8A	NM_001768.6	chr2:86784612	—	Cell type marker	T subset	U; M	Immune Response Gene Panel
CD8B	NM_004931.4	chr2:86841566	—	Cell type marker	T subset	U; M	Immune Response Gene Panel
CD9	NM_001769.3	chr12:6237982	—	CD marker	—	U; M	Immune Response Gene Panel
CEACAM8	NM_001816.3	chr19:42580245	CD66b	Cell type marker	Granulocyte	—	Immune Response Gene Panel
CHI3L1	NM_001276.2	chr1:203179149	—	Enzyme	Granulocyte	U; M	Immune Response Gene Panel
CHI3L2	NM_004000.2	chr1:111243435	—	Enzyme	—	U; M	Immune Response Gene Panel
CLC	NM_001828.5	chr19:39731257		Cell type marker		U; M	Immune Response Gene Panel
CLEC10A	NM_006344.2	chr17:7074797	—	Cell adhesion	Dendritic	U; M	Immune Response Gene Panel
CLEC4D	NM_080387.4	chr12:8521377		Cell adhesion	—	U; M	Immune Response Gene Panel
CLEC4E	NM_014358.3	chr12:8534485	—	Cell adhesion	Monocyte	U; M	Immune Response Gene Panel
CMKLR1	NM_004072.2	chr12:108288049	—		—	U; M	Immune Response Gene Panel
CMTM2	NM_144673.2	chr16:66588181	—	Cytokine	—	U; M	Immune Response Gene Panel
CNOT2	NM_014515.5	chr12:70354991	—	Transcription factor	—	U; M	Immune Response Gene Panel
CNTNAP3	NM_033655.3	chr9:39072767	—	Miscellaneous	—	U	Immune Response Gene Panel
CPA3	NM_001870.3	chr3:148897089	—	Cell type marker	Mast	U; M	Immune Response Gene Panel
CR2	NM_001877.4	chr1:207489884	CD21	CD marker	—	U; M	Immune Response Gene Panel
CSF2	NM_000758.3	chr5:132076165	GM-CSF	Cytokine	—	U; M	Immune Response Gene Panel
CSF3	NM_000759.3	chr17:40017811	G-CSF	Cytokine	—	U	Immune Response Gene Panel
CST7	NM_003650.3	chr20:24959919	—	Cell type marker	Cytotoxic T; NK	U; M	Immune Response Gene Panel
CTLA4	NM_005214.4	chr2:203873963	—	Immune checkpoint	—	U; M	Immune Response Gene Panel
CTSD	NM_001909.4	chr11:1752815	—	Enzyme	—	U; M	Immune Response Gene Panel
CTSG	NM_001911.2	chr14:24573557	—	Enzyme	—	U; M	Immune Response Gene Panel
CTSW	NM_001335.3	chr11:65883737	—	Cell type marker	Cytotoxic T; NK	U; M	Immune Response Gene Panel
CX3CR1	NM_001337.3	chr3:39263497	—	Chemokine	—	U; M	Immune Response Gene Panel
CXCL1	NM_001511.3	chr4:73871101	—	Chemokine	—	U; M	Immune Response Gene Panel
CXCL10	NM_001565.3	chr4:76021121	—	Chemokine	—	U; M	Immune Response Gene Panel
CXCL11	NM_005409.4	chr4:76033799	—	Chemokine	—	U	Immune Response Gene Panel
CXCL13	NM_006419.2	chr4:77611831	—	Chemokine	—	U	Immune Response Gene Panel
CXCL16	NM_022059.3	chr17:4733541	—	Chemokine	Monocyte	U; M	Immune Response Gene Panel
CXCL2	NM_002089.3	chr4:74097185	—	Chemokine	—	U; M	Immune Response Gene Panel
CXCL3	NM_002090.2	chr4:74036589	—	Chemokine	—	U; M	Immune Response Gene Panel
CXCL5	NM_002994.4	chr4:73995872	—	Chemokine	—	U; M	Immune Response Gene Panel
CXCL8	NM_000584.3	chr4:73743713	IL8	Chemokine	—	U; M	Immune Response Gene Panel
CXCL9	NM_002416.2	chr4:76001472	—	Chemokine	—	U	Immune Response Gene Panel
CXCR1	NM_000634.2	chr2:218163327	IL8RA	Chemokine receptor	—	M	Immune Response Gene Panel
CXCR2	NM_001557.3	chr2:218137068	—	Chemokine receptor	—	U; M	Immune Response Gene Panel
CXCR3	NM_001504.1	chrX:71615921	—	Chemokine receptor	—	U; M	Immune Response Gene Panel
CXCR4	NM_003467.2	chr2:136114351	CD184	Chemokine receptor	—	U; M	Immune Response Gene Panel
CXCR5	NM_001716.4	chr11:118896261	—	Chemokine receptor	—	U; M	Immune Response Gene Panel
CXCR6	NM_006564.1	chr3:45948347	—	Chemokine receptor	—	M	Immune Response Gene Panel
DEFA3	NM_005217.3	chr8:7015871	—	Cell type marker	Granulocyte	U	Immune Response Gene Panel
DEFA4	NM_001925.2	chr8:6935826	—	Cell type marker	Granulocyte	U	Immune Response Gene Panel
DOCK8	NM_203447.3	chr9:465251	—	Miscellaneous	—	U; M	Immune Response Gene Panel
DPP4	NM_001935.3	chr2:161992364	CD26	CD marker	—	U; M	Immune Response Gene Panel
DUSP1	NM_004417.3	chr5:172768379	—	Stress response	—	U; M	Immune Response Gene Panel
DUSP2	NM_004418.3	chr2:96143178	—	Miscellaneous	—	U; M	Immune Response Gene Panel
DUSP4	NM_001394.6	chr8:29333066	—	Miscellaneous	—	U; M	Immune Response Gene Panel
EBF1	NM_024007.4	chr5:158695922	—	Transcription factor	B	U; M	Immune Response Gene Panel
EGR1	NM_001964.2	chr5:138469025	—	Stress response	—	U; M	Immune Response Gene Panel
EGR3	NM_004430.2	chr8:22687661	—	Stress response	—	U; M	Immune Response Gene Panel
ELANE	NM_001972.3	chr19:856242	—	Cell type marker	Neutrophil	U; M	Immune Response Gene Panel
ENTPD1	NM_001776.5	chr10:95867909	CD39	CD marker	—	U; M	Immune Response Gene Panel
EOMES	NM_005442.3	chr3:27715956	—	Transcription factor	T subset	U; M	Immune Response Gene Panel
EPX	NM_000502.5	chr17:58205174	—	Cell type marker	Eosinophil	—	Immune Response Gene Panel
F13A1	NM_000129.3	chr6:6144078	—	Enzyme	Monocyte	U; M	Immune Response Gene Panel
F5	NM_000130.4	chr1:169514171	—	Enzyme	Monocyte	U; M	Immune Response Gene Panel
FAM129C	NM_173544.4	chr19:17553638	—	Miscellaneous	B	U; M	Immune Response Gene Panel
FAM65B	NM_014722.3	chr6:24804286	—	Kinase	B	U; M	Immune Response Gene Panel
FAS	NM_000043.5	chr10:89015783	CD95	CD marker	—	U; M	Immune Response Gene Panel
FASLG	NM_000639.2	chr1:172666868	CD95LG	Cytokine	—	M	Immune Response Gene Panel
FCER1A	NM_002001.3	chr1:159308224	—	Immune receptor	—	M	Immune Response Gene Panel
FCER1G	NM_004106.1	chr1:161219243	—	Immune receptor	Monocyte; NK	U; M	Immune Response Gene Panel
FCER2	NM_002002.4	chr19:7688778	CD23	CD marker	—	U; M	Immune Response Gene Panel
FCGR3A	NM_000569.6	chr1:161542009	CD16a	Cell type marker	Monocyte	M	Immune Response Gene Panel
FCN1	NM_002003.3	chr9:134909592	—	Miscellaneous	Monocyte	U; M	Immune Response Gene Panel
FLT3	NM_004119.2	chr13:28003618	CD135	CD marker; kinase	Dendritic	U; M	Immune Response Gene Panel
FN1	NM_002026.3	chr2:215360865	—	Miscellaneous	Macrophage	U; M	Immune Response Gene Panel
FOSB	NM_006732.2	chr19:45475177	—	Stress response	—	U; M	Immune Response Gene Panel
FOSL1	NM_005438.4	chr11:65892223	—	Transcription factor	—	U; M	Immune Response Gene Panel
FOXO1	NM_002015.3	chr13:40555770	—	Transcription factor	—	U; M	Immune Response Gene Panel
FOXP1	NM_032682.5	chr3:70956127	—	Transcription factor	—	U; M	Immune Response Gene Panel
FOXP3	NM_014009.3	chrX:49250440	—	Cell type marker	T subset	U; M	Immune Response Gene Panel
FTH1	NM_002032.2	chr11:61964285	—	Enzyme	Monocyte	U; M	Immune Response Gene Panel
FUT4	NM_002033.3	chr11:94549890	—	CD marker	—	U; M	Immune Response Gene Panel
FYB	NM_001465.4	chr5:39105321	—	Miscellaneous	T subset	U; M	Immune Response Gene Panel
FYN	NM_002037.5	chr6:111661342	—	Kinase	—	U; M	Immune Response Gene Panel
GAB2	NM_012296.3	chr11:78215514	—	Miscellaneous	—	U; M	Immune Response Gene Panel
GAPDH	NM_002046.5	chr12:6538369	—	Metabolism	—	U; M	Immune Response Gene Panel
GIMAP2	NM_015660.2	chr7:150693637	—	Enzyme	—	U; M	Immune Response Gene Panel
GIMAP5	NM_018384.4	chr7:150743580	—	Enzyme	—	U; M	Immune Response Gene Panel
GNAI2	NM_002070.3	chr3:50259346	—	Enzyme	—	U; M	Immune Response Gene Panel
GNLY	NM_006433.4	chr2:85698743	—	Effector molecule	Cytotoxic T; NK	U; M	Immune Response Gene Panel
GZMA	NM_006144.3	chr5:55110248	—	Effector molecule	Cytotoxic T; NK	U; M	Immune Response Gene Panel
GZMB	NM_004131.4	chr14:24630959	CTLA1	Effector molecule	Cytotoxic T; NK	M	Immune Response Gene Panel
GZMH	NM_033423.4	chr14:24606489	—	Effector molecule	Cytotoxic T; NK	M	Immune Response Gene Panel
GZMK	NM_002104.2	chr5:55034131	—	Effector molecule	Cytotoxic T; NK	M	Immune Response Gene Panel
HAVCR2	NM_032782.4	chr5:157086100	TIM-3	Immune checkpoint	T subset	U; M	Immune Response Gene Panel
HLA-A	NM_002116.7	chr6:29945764	—	MHC class I		U; M	Immune Response Gene Panel
HLA-DMA	NM_006120.3	chr6:32948619	—	MHC class II		U; M	Immune Response Gene Panel
HLA-DPA1	NM_033554.3	chr6:33065163	—	MHC class II	presenting	U; M	Immune Response Gene Panel
HLA-DQB1	NM_002123.4	chr6:32659937	—	MHC class II		U; M	Immune Response Gene Panel
HLA-DRA	NM_019111.4	chr6:32444940	—	MHC class II		U; M	Immune Response Gene Panel
HMMR	NM_012484.2	chr5:163491938	—		—	U; M	Immune Response Gene Panel
human PBMCs.							Immune Response Gene Panel
ICAM1	NM_000201.2	chr19:10286614	—	Cell adhesion	—	U; M	Immune Response Gene Panel
ICOS	NM_012092.3	chr2:203961572	—	Immune receptor	—	U; M	Immune Response Gene Panel
IER3	NM_003897.3	chr6:30743201	—	Stress response	—	U; M	Immune Response Gene Panel
IFITM2	NM_006435.2	chr11:309395	—	Miscellaneous	Monocyte	U; M	Immune Response Gene Panel
IFITM3	NM_021034.2	chr11:319677	—	Miscellaneous	Monocyte	U; M	Immune Response Gene Panel
IFNA1	NM_024013.2	chr9:21441316	—	Cytokine	—	U	Immune Response Gene Panel
IFNG	NM_000619.2	chr12:68154770	—	Cytokine	—	U; M	Immune Response Gene Panel
IFNGR1	NM_000416.2	chr6:137197486	—	Cytokine receptor	—	U; M	Immune Response Gene Panel
IGBP1	NM_001551.2	chrX:70166140	—	Miscellaneous	B	U; M	Immune Response Gene Panel
IGHA1							Immune Response Gene Panel
IGHD							Immune Response Gene Panel
IGHE							Immune Response Gene Panel
IGHG1							Immune Response Gene Panel
IGHG2							Immune Response Gene Panel
IGHG3							Immune Response Gene Panel
IGHG4							Immune Response Gene Panel
IGHM							Immune Response Gene Panel
IGKC	ENST00000390237.2	chr2:88857168	—	Immunoglobulin	B; plasma	U; M	Immune Response Gene Panel
IGLC3	ENST00000390325.2	chr22:22906803	—	Immunoglobulin	B; plasma	U; M	Immune Response Gene Panel
IKZF1	NM_006060.5	chr7:50404179	—	Transcription factor	—	U; M	Immune Response Gene Panel
IKZF2	NM_016260.2	chr2:212999804	ZNFN1A2	Transcription factor	—	U; M	Immune Response Gene Panel
IL12A	NM_000882.3	chr3:159996019	IL12	Interleukin	—	U; M	Immune Response Gene Panel
IL12RB1	NM_005535.2	chr19:18059073	—	Interleukin	—	U; M	Immune Response Gene Panel
IL12RB2	NM_001559.2	chr1:67396900	—	Interleukin	—	U; M	Immune Response Gene Panel
IL13	NM_002188.2	chr5:132661111	—	Interleukin	—	U	Immune Response Gene Panel
IL15	ENST00000477265.5	chr4:141733457	—	Interleukin	—	U; M	Immune Response Gene Panel
IL15RA	NM_002189.3	chr10:5952389	IL15R	Interleukin	—	U; M	Immune Response Gene Panel
IL17A	NM_002190.2	chr6:52190638	—	Interleukin	—	—	Immune Response Gene Panel
IL17F	NM_052872.3	chr6:52236686	—	Interleukin	—	U	Immune Response Gene Panel
IL18	NM_001562.3	chr11:112143262	—	Interleukin	—	U; M	Immune Response Gene Panel
IL18R1	NM_003855.3	chr2:102398774	—	Interleukin	—	U; M	Immune Response Gene Panel
IL18RAP	NM_003853.3	chr2:102452560	—	Interleukin	—	U; M	Immune Response Gene Panel
IL1B	NM_000576.2	chr2:112829760	—	Interleukin	Monocyte	U; M	Immune Response Gene Panel
IL1R2	NM_004633.3	chr2:102028413	—	Interleukin	—	U; M	Immune Response Gene Panel
IL1RL1	NM_003856.3	chr2:102344719	—	Interleukin	—	U; M	Immune Response Gene Panel
IL1RN	NM_000577.4	chr2:113134014	—	Interleukin	Monocyte	U; M	Immune Response Gene Panel
IL2	NM_000586.3	chr4:122451470	—	Interleukin	—	U; M	Immune Response Gene Panel
IL21	NM_021803.3	chr4:122612628	—	Interleukin	—	—	Immune Response Gene Panel
IL22	NM_020525.4	chr12:68248245	—	Interleukin	—	—	Immune Response Gene Panel
IL23R	NM_144701.2	chr1:67259979	—	Interleukin	—	U; M	Immune Response Gene Panel
IL25	NM_022789.3	chr14:23376403	IL17E	Interleukin	—	U	Immune Response Gene Panel
IL2RA	NM_000417.2	chr10:6010694	CD25	Interleukin	—	M	Immune Response Gene Panel
IL2RB	NM_000878.3	chr22:37125929	—	Interleukin	Cytotoxic T; NK	U; M	Immune Response Gene Panel
IL3	NM_000588.3	chr5:132063203	—	Interleukin	—	—	Immune Response Gene Panel
IL31	NM_001014336.1	chr12:122172030	—	Interleukin	—	U	Immune Response Gene Panel
IL32	NM_004221.4	chr16:3069528	—	Interleukin	—	U; M	Immune Response Gene Panel
IL33	NM_033439.3	chr9:6257856	—	Interleukin	—	U	Immune Response Gene Panel
IL3RA	NM_002183.3	chrX:1382689	CD123	Interleukin	—	U; M	Immune Response Gene Panel
IL4	NM_000589.3	chr5:132682678	—	Interleukin	—	U	Immune Response Gene Panel
IL4R	NM_000418.3	chr16:27364776	—	Interleukin	—	U; M	Immune Response Gene Panel
IL5	NM_000879.2	chr5:132541445	—	Interleukin	—	—	Immune Response Gene Panel
IL6	NM_000600.4	chr7:22731997	—	Interleukin	—	U; M	Immune Response Gene Panel
IL7R	NM_002185.3	chr5:35879599	CD127	Interleukin	—	U; M	Immune Response Gene Panel
IL9	NM_000590.1	chr5:135892246	—	Interleukin	—	—	Immune Response Gene Panel
IRF4	NM_002460.3	chr6:411439	—	Transcription factor	—	U; M	Immune Response Gene Panel
IRF8	NM_002163.2	chr16:85922602	—	Transcription factor	—	U; M	Immune Response Gene Panel
ITGA4	NM_000885.5	chr2:181537748		Integrin	—	U; M	Immune Response Gene Panel
ITGAE	NM_002208.4	chr17:3714684	—	Integrin	—	U; M	Immune Response Gene Panel
ITGAM	NM_000632.3	chr16:31332867	CD11b	Integrin	—	U; M	Immune Response Gene Panel
ITGAX	NM_000887.4	chr16:31382866	CD11c	Integrin	Monocyte	U; M	Immune Response Gene Panel
ITGB2	NM_000211.4	chr21:44886059	—	Integrin	Monocyte; NK; T	U; M	Immune Response Gene Panel
JCHAIN	NM_144646.3	chr4:70655541	—	Immunoglobulin	—	U; M	Immune Response Gene Panel
JUN	NM_002228.3	chr1:58780888	—	Stress response	—	U; M	Immune Response Gene Panel
JUNB	NM_002229.2	chr19:12793237	—	Stress response	—	U; M	Immune Response Gene Panel
KCNE3	NM_005472.4	chr11:74455113	—	Miscellaneous	Monocyte	U; M	Immune Response Gene Panel
KDELR1	NM_006801.2	chr19:48382579	—	Miscellaneous	—	U; M	Immune Response Gene Panel
KIAA0101	NM_014736.5	chr15:64366011	—		—	U; M	Immune Response Gene Panel
KIR2DL1	NM_014218.2	chr19:54784326	—	NK cell receptor	NK	U; M	Immune Response Gene Panel
KIT	NM_000222.2	chr4:54740712		CD marker	—	U; M	Immune Response Gene Panel
KLRB1	NM_002258.2	chr12:9595274	—	NK cell receptor	NK	U; M	Immune Response Gene Panel
KLRC1	NM_002259.4	chr12:10446028	NKG2A	NK cell receptor	NK	U; M	Immune Response Gene Panel
KLRC3	NM_002261.2	chr12:10412316	NKG2E	NK cell receptor	NK	U; M	Immune Response Gene Panel
KLRC4	NM_013431.2	chr12:10407384	—	NK cell receptor	NK	U; M	Immune Response Gene Panel
KLRF1	NM_016523.2	chr12:9844752	NKp80	NK cell receptor	NK; T subset	U; M	Immune Response Gene Panel
KLRG1	NM_005810.3	chr12:9010748	—	NK cell receptor	NK	U; M	Immune Response Gene Panel
KLRK1	NM_007360.3	chr12:10372355	NKG2D	NK cell receptor	NK; T subset	U; M	Immune Response Gene Panel
LAG3	NM_002286.5	chr12:6778452	—	Cell type marker	Exhausted T	U; M	Immune Response Gene Panel
LAIR2	NM_002288.5	chr19:54510684	—	Miscellaneous	—	U; M	Immune Response Gene Panel
LAMP1	NM_005561.3	chr13:113323243	CD107a	CD marker	—	U; M	Immune Response Gene Panel
LAMP3	NM_014398.3	chr3:183122217	—	Cell type marker	Dendritic	U; M	Immune Response Gene Panel
LAP3	NM_015907.2	chr4:17607967	—	Enzyme	T subset	U; M	Immune Response Gene Panel
LAT	NM_014387.3	chr16:28990782	—	Miscellaneous	T subset	U; M	Immune Response Gene Panel
LAT2	NM_014146.3	chr7:74229827	—	Miscellaneous	—	U; M	Immune Response Gene Panel
LCK	NM_005356.4	chr1:32286163	—	Cell type marker	T subset	U; M	Immune Response Gene Panel
LEF1	NM_016269.4	chr4:108047550	—	Cell type marker	T subset	U; M	Immune Response Gene Panel
LGALS1	NM_002305.3	chr22:37679799	—	Cell adhesion	upregulated in	U; M	Immune Response Gene Panel
LGALS3	NM_002306.3	chr14:55145306		Cell adhesion		U; M	Immune Response Gene Panel
LGALS9	NM_002308.3	chr17:27649553	—	Cell adhesion		U; M	Immune Response Gene Panel
LIF	NM_002309.4	chr22:30240453	—	Cytokine	—	U; M	Immune Response Gene Panel
LILRB4	NM_001278426.3	chr19:54668223	—	Immune receptor	Monocyte	U; M	Immune Response Gene Panel
LIPA	NM_000235.3	chr10:89213576	—	Enzyme	—	U; M	Immune Response Gene Panel
LRRC32	NM_005512.2	chr11:76657526	GARP	Miscellaneous	—	U; M	Immune Response Gene Panel
LTA	NM_000595.3	chr6:31574320	TNFbeta	Cytokine	—	U; M	Immune Response Gene Panel
LTB	NM_002341.1	chr6:31580639	—	Cytokine	—	U; M	Immune Response Gene Panel
LY86	NM_004271.3	chr6:6654980	—	Miscellaneous	B; monocyte	U; M	Immune Response Gene Panel
LYN	NM_002350.3	chr8:56011334	—	Miscellaneous	B	U; M	Immune Response Gene Panel
MCM2	NM_004526.3	chr3:127622431	—		—	U; M	Immune Response Gene Panel
MCM4	NM_005914.3	chr8:47976921	—		—	U; M	Immune Response Gene Panel
MGST1	NM_020300.4	chr12:16364233	—	Miscellaneous	—	U; M	Immune Response Gene Panel
MITF	NM_000248.3	chr3:69968162	—	Transcription factor	—	U; M	Immune Response Gene Panel
MKI67	NM_002417.4	chr10:128098610	Ki67	Proliferation marker	—	U; M	Immune Response Gene Panel
MME	NM_000902.3	chr3:155183729	CD10	CD marker	Granulocyte	U; M	Immune Response Gene Panel
MMP12	NM_002426.5	chr11:102862925	—	Miscellaneous	—	U	Immune Response Gene Panel
MMP9	NM_004994.2	chr20:46016552	—	Miscellaneous	Granulocyte	U; M	Immune Response Gene Panel
MS4A1	NM_021950.3	chr11:60470055	CD20	Cell type marker	B	U; M	Immune Response Gene Panel
MYC	NM_002467.4	chr8:127741273	—	Proliferation marker	—	U; M	Immune Response Gene Panel
MZB1	NM_016459.3	chr5:139387570	—	Cell type marker	Plasma	U; M	Immune Response Gene Panel
NAMPT	NM_005746.2	chr7:106250045	—	Cytokine	—	U; M	Immune Response Gene Panel
NCAM1	NM_000615.6	chr11:113278422	CD56	CD marker	NK	U; M	Immune Response Gene Panel
NCR3	NM_147130.2	chr6:31588904		CD marker	NK	U; M	Immune Response Gene Panel
NINJ2	NM_016533.5	chr12:564298	—	Miscellaneous	T subset	U; M	Immune Response Gene Panel
NKG7	NM_005601.3	chr19:51371623	—	Cell type marker	T subset; NK	U; M	Immune Response Gene Panel
NRP1	NM_003873.5	chr10:33177756		CD marker		U; M	Immune Response Gene Panel
NT5E	NM_002526.3	chr6:85495791	CD73	CD marker	—	U; M	Immune Response Gene Panel
PASK	NM_015148.3	chr2:241106298	—	Kinase	T subset	U; M	Immune Response Gene Panel
PAX5	NM_016734.2	chr9:36833277	—	Transcription factor	B subset	U; M	Immune Response Gene Panel
PCNA	NM_002592.2	chr20:5115093	—		—	U; M	Immune Response Gene Panel
PDCD1	NM_005018.2	chr2:241849887	PD-1	Immune checkpoint	T subset	U; M	Immune Response Gene Panel
PDIA4	NM_004911.4	chr7:149003615	—	Enzyme	—	U; M	Immune Response Gene Panel
PDIA6	NM_005742.3	chr2:10783683	—	Miscellaneous	—	U; M	Immune Response Gene Panel
PI3	NM_002638.3	chr20:45176542	—	Cell type marker	Granuolocyte	U	Immune Response Gene Panel
PIK3AP1	NM_152309.2	chr10:96593432	BCAP	Miscellaneous	—	U; M	Immune Response Gene Panel
PIK3IP1	NM_052880.4	chr22:31281684	HGFL	Miscellaneous	T subset	U; M	Immune Response Gene Panel
PMCH	NM_002674.3	chr12:102196459	—	Miscellaneous	T subset	M	Immune Response Gene Panel
POU2AF1	NM_006235.2	chr11:111352260	—	Transcription factor	B; plasma	U; M	Immune Response Gene Panel
PRDM1	NM_001198.3	chr6:106107903	Blimp-1	Transcription factor	Plasma	U; M	Immune Response Gene Panel
PRDM1	NM_001198.3	chr6:106109933	Blimp-1	Transcription factor	Plasma	U; M	Immune Response Gene Panel
PRF1	NM_005041.4	chr10:70597350	—	Effector molecule	T subset	U; M	Immune Response Gene Panel
PSEN1	NM_000021.3	chr14:73223689	—	Enzyme	—	U; M	Immune Response Gene Panel
PTGDR2	NM_004778.2	chr11:60850935	CRTH2	Immune receptor	—	U; M	Immune Response Gene Panel
PTPRC	NM_002838.4	chr1:198756421	CD45	CD marker	—	U; M	Immune Response Gene Panel
PTTG2	NM_006607.2	chr4:37961010	—	Miscellaneous	—	U; M	Immune Response Gene Panel
QPCT	NM_012413.3	chr2:37373320	—	Enzyme	—	U; M	Immune Response Gene Panel
RGS1	NM_002922.3	chr1:192579765	—	Miscellaneous	—	U; M	Immune Response Gene Panel
RNASE2	NM_002934.2	chr14:20956435	EDN	Enzyme	Monocyte	U; M	Immune Response Gene Panel
RNASE6	NM_005615.4	chr14:20782459	—	Enzyme	Monocyte	U; M	Immune Response Gene Panel
RORA	NM_002943.3	chr15:60488351	—	Nuclear receptor	T subset	U; M	Immune Response Gene Panel
RORC	NM_005060.3	chr1:151806109	—	Nuclear receptor	T subset	U; M	Immune Response Gene Panel
RPN2	NM_002951.4	chr20:37241432	—	Miscellaneous	—	U; M	Immune Response Gene Panel
RUNX3	NM_004350.2	chr1:24899758	—	Transcription factor	T subset	U; M	Immune Response Gene Panel
S100A10	NM_002966.2	chr1:151983017	—	Miscellaneous	subset	U; M	Immune Response Gene Panel
S100A12	NM_005621.1	chr1:153373716	—	Miscellaneous	Monocyte	U; M	Immune Response Gene Panel
S100A9	NM_002965.3	chr1:153361020	—	Cell type marker	Monocyte	U; M	Immune Response Gene Panel
SELL	NM_000655.4	chr1:169690670	—	Cell type marker	T subset	U; M	Immune Response Gene Panel
SELPLG	NM_003006.4	chr12:108622282	CD162	CD marker	—	U; M	Immune Response Gene Panel
SLC25A37	NM_016612.3	chr8:23572278	—	Transporter	—	U; M	Immune Response Gene Panel
SLC7A7	NR_040448.1	chr14:22773437	—	Transporter	—	U; M	Immune Response Gene Panel
SNCA	NM_000345.3	chr4:89726344	—	Miscellaneous	—	U; M	Immune Response Gene Panel
SPP1	NM_000582.2	chr4:87983244	—	Cytokine	—	U; M	Immune Response Gene Panel
STAT1	NM_007315.3	chr2:190969036	—	Transcription factor	—	U; M	Immune Response Gene Panel
STAT3	NM_003150.3	chr17:42313463	—	Transcription factor	—	U; M	Immune Response Gene Panel
STAT4	NM_003151.3	chr2:191029580	—	Transcription factor	—	U; M	Immune Response Gene Panel
STAT5A	NM_003152.3	chr17:42311938	—	Transcription factor	—	U; M	Immune Response Gene Panel
STAT6	NM_003153.4	chr12:57095986	—	Transcription factor	—	U; M	Immune Response Gene Panel
TARP							Immune Response Gene Panel
TBX21	NM_013351.1	chr17:47746119	T-bet	Transcription factor	T subset	U; M	Immune Response Gene Panel
TCF4	NM_003199.2	chr18:55223457	—	Transcription factor	—	U; M	Immune Response Gene Panel
TCF7	NM_003202.3	chr5:134148043	—	Transcription factor	—	U; M	Immune Response Gene Panel
TCL1A	NM_021966.2	chr14:95710059	—	Cell type marker	B	U; M	Immune Response Gene Panel
TGFB1	NM_000660.5	chr19:41330531	—	Growth factor	—	U; M	Immune Response Gene Panel
TGFB3	NM_003239.3	chr14:75958157	—	Growth factor	—	U; M	Immune Response Gene Panel
TGFBI	NM_000358.2	chr5:136063533	—	Cell adhesion	—	U; M	Immune Response Gene Panel
THBD	NM_000361.2	chr20:23045635	CD141	CD marker	—	U; M	Immune Response Gene Panel
THBS1	NM_003246.3	chr15:39597464	—	Cell adhesion	—	U; M	Immune Response Gene Panel
TIAF1	NM_004740.3	chr17:29073522	—	Miscellaneous	—	U; M	Immune Response Gene Panel
TIGIT	ENST00000481065.5	chr3:114308282	—	Immune receptor	T; NK	M	Immune Response Gene Panel
TLR2	NM_003264.4	chr4:153705403	CD282	Toll like receptor	Monocyte	U; M	Immune Response Gene Panel
TLR7	NM_016562.3	chrX:12890096	CD287	Toll like receptor	—	U; M	Immune Response Gene Panel
TLR8	NM_016610.3	chrX:12923165	CD288	Toll like receptor	—	U; M	Immune Response Gene Panel
TLR9	NM_017442.3	chr3:52221083	—	Toll like receptor	—	U; M	Immune Response Gene Panel
TMEM97	NM_014573.2	chr17:28328223	—	Miscellaneous	—	U; M	Immune Response Gene Panel
TNF	NM_000594.3	chr6:31578328	TNFalpha	Cytokine	—	U; M	Immune Response Gene Panel
TNFRSF13C	NM_052945.3	chr22:41925015	BAFFR	Cytokine receptor	—	U; M	Immune Response Gene Panel
TNFRSF17	NM_001192.2	chr16:11968067	BCMA	Cytokine receptor	Plasma	U; M	Immune Response Gene Panel
TNFRSF25	NM_003790.2	chr1:6461161	DR3	Cytokine receptor	—	U; M	Immune Response Gene Panel
TNFRSF4	NM_003327.3	chr1:1211348	OX-40	Cytokine receptor	—	M	Immune Response Gene Panel
TNFRSF8	NM_001243.4	chr1:12144202	CD30	Cytokine receptor	—	U; M	Immune Response Gene Panel
TNFRSF9	ENST00000377507.7	chr1:7919847		—	—	U; M	Immune Response Gene Panel
TNFSF10	NM_003810.3	chr3:172505681	TRAIL	Cytokine	—	U; M	Immune Response Gene Panel
TNFSF13	NM_003808.3	chr17:7561600		Cytokine	Monocyte	U; M	Immune Response Gene Panel
TNFSF13B	NM_006573.4	chr13:108308346	BAFF	Cytokine	—	U; M	Immune Response Gene Panel
TNFSF14	NM_003807.4	chr19:6663138		Cytokine	—	U; M	Immune Response Gene Panel
TNFSF8	NM_001244.3	chr9:114901951	CD30L	Cytokine	—	U; M	Immune Response Gene Panel
TOP2A				Cell cycle			Immune Response Gene Panel
TPSAB1	NM_003294.3	chr16:1242553	—	Cell type marker	Mast	U; M	Immune Response Gene Panel
TRAC	ENST00000611116.1	chr14:22552152	—	Cell type marker	Alpha beta T	U; M	Immune Response Gene Panel
TRAT1	NM_016388.3	chr3:108854867	TCRIM	Immune receptor	T	U; M	Immune Response Gene Panel
TRBC2	ENST00000466254.1	chr7:142802743	—	Cell type marker	Alpha beta T	U; M	Immune Response Gene Panel
TRDC	ENST00000390477.2	chr14:22465788	—	Cell type marker	Gamma delta T	U; M	Immune Response Gene Panel
TREM1	NM_018643.4	chr6:41276003	CD354	CD marker		U; M	Immune Response Gene Panel
TRIB2	NM_021643.3	chr2:12742729	—	Kinase	T	U; M	Immune Response Gene Panel
TSPAN32	NM_139022.2	chr11:2318139	—	Miscellaneous	—	U; M	Immune Response Gene Panel
TXK	NM_003328.2	chr4:48066514	—		—	U; M	Immune Response Gene Panel
TYMS	NM_001071.2	chr18:673197	—		—	U; M	Immune Response Gene Panel
UBE2C	NM_007019.3	chr20:45816953	—		—	U; M	Immune Response Gene Panel
VEGFA	NM_003376.5	chr6:43786255	—	Growth factor	—	U; M	Immune Response Gene Panel
VMO1	NM_182566.2	chr17:4785287	—	Miscellaneous	—	U; M	Immune Response Gene Panel
VNN2	NM_004665.4	chr6:132744043		Miscellaneous		U; M	Immune Response Gene Panel
VPREB3	NM_013378.2	chr22:23752747	—	Immunoglobulin	B	U; M	Immune Response Gene Panel
VPS28	NM_016208.3	chr8:144423623	—	Miscellaneous	B	U; M	Immune Response Gene Panel
VSIG4	NM_007268.2	chrX:66021741	—	Miscellaneous	—	M	Immune Response Gene Panel
XBP1	NM_005080.3	chr22:28794834	—	Transcription factor	—	U; M	Immune Response Gene Panel
YBX3	NM_003651.4	chr12:10699316		Transcription factor		U; M	Immune Response Gene Panel
ZAP70	NM_001079.3	chr2:97739859		kinase	T; NK	U; M	Immune Response Gene Panel
ZBED2	NM_024508.4	chr3:111592902	—	Transcription factor	Activated T	—	Immune Response Gene Panel
ZBTB16	NM_006006.4	chr11:114250673	—	Transcription factor	—	U; M	Immune Response Gene Panel
ZNF683	NM_173574.3	chr1:26361636	—	Transcription factor	memory/	M	Immune Response Gene Panel
ABCB1							Custom Gene
AIF1							Custom Gene
ANKRD22							Custom Gene
ARPC1B							Custom Gene
BATF2							Custom Gene
BID							Custom Gene
BLOC1S1							Custom Gene
BST2							Custom Gene
C3AR1							Custom Gene
C5							Custom Gene
CASP1							Custom Gene
CASP3							Custom Gene
CASP8							Custom Gene
CASP9							Custom Gene
CCR6							Custom Gene
CD55							Custom Gene
CDC14A							Custom Gene
CENPM							Custom Gene
CKLF							Custom Gene
CKS1B							Custom Gene
CLEC7A							Custom Gene
CSF2RB							Custom Gene
CSNK2A2							Custom Gene
CTSS							Custom Gene
CX3CL1							Custom Gene
DCAF12							Custom Gene
DCLRE1B							Custom Gene
EIF2AK2							Custom Gene
EPAS1							Custom Gene
EPSTI1							Custom Gene
FCGR2A							Custom Gene
FGR							Custom Gene
FPR3							Custom Gene
G6B							Custom Gene
GABPA							Custom Gene
GNB4							Custom Gene
HARS							Custom Gene
HCK							Custom Gene
HCST							Custom Gene
HERC5							Custom Gene
HIF1A							Custom Gene
HLA-C							Custom Gene
HLA-DMB							Custom Gene
HLA-DOA							Custom Gene
HLA-DPB1							Custom Gene
HLA-DQA1							Custom Gene
HLA-DRB1							Custom Gene
HMOX1							Custom Gene
IFI44							Custom Gene
IFI6							Custom Gene
IFIT1							Custom Gene
IFIT2							Custom Gene
IFIT3							Custom Gene
IL10							Custom Gene
IL8							Custom Gene
ISG15							Custom Gene
KLRD1							Custom Gene
LCP1							Custom Gene
LILRA2							Custom Gene
LILRA5							Custom Gene
LRRK2							Custom Gene
LST1							Custom Gene
LY6E							Custom Gene
MICA							Custom Gene
MIR							Custom Gene
MMP8							Custom Gene
MS4A7							Custom Gene
MX1							Custom Gene
MYD88							Custom Gene
NME1							Custom Gene
OAS2							Custom Gene
PECR							Custom Gene
PF4							Custom Gene
PILRA							Custom Gene
PLAC8							Custom Gene
PLAUR							Custom Gene
PRCP							Custom Gene
PSMB8							Custom Gene
RHOU							Custom Gene
RRM2							Custom Gene
RSAD2							Custom Gene
S100A6							Custom Gene
SCARB2							Custom Gene
SECTM1							Custom Gene
SEMA7A							Custom Gene
SERPINA1							Custom Gene
SERPING1							Custom Gene
SH2D1B							Custom Gene
SIGLEC1							Custom Gene
STXBP2							Custom Gene
SULT1A1							Custom Gene
TBRG1							Custom Gene
THEMIS2							Custom Gene
TNFAIP3							Custom Gene
TUBA1B							Custom Gene
TYROBP							Custom Gene
VCAM1							Custom Gene
VIM							Custom Gene
XCL2							Custom Gene
PRKCZ							Custom Gene
